# Supplementary material for: Hippocampal CA3 transcriptional modules associated with granule cell alterations and cognitive impairment in refractory mesial temporal lobe epilepsy patients
Source: Sci Rep. 2021 May 13;11:10257. doi: 10.1038/s41598-021-89802-3 (PMC8119682; doi:10.1038/s41598-021-89802-3)
Supplement: Supplementary file 2 — Supplementary Information 2. [file 41598_2021_89802_MOESM2_ESM.xlsx]

## Sheet: Title page
Hippocampal CA3 Transcriptional Modules Associated with Granule Cell Alterations and Cognitive Impairment in Refractory Mesial Temporal Lobe Epilepsy Patients
Silvia Yumi Bando1#; Fernanda Bernardi Bertonha1#; Luciana Ramalho Pimentel-Silva2; João Gabriel Mansano de Oliveira3; Marco Antonio Duarte Carneiro3; Mariana Hiromi Manoel Oku3; Hung-Tzu Wen4; Luiz Henrique Martins Castro3; Carlos Alberto Moreira-Filho1*.
1Department of Pediatrics, Faculdade de Medicina da Universidade de São Paulo, São Paulo, SP, 05403-900, Brazil.
2Department of Neurology, Faculdade de Ciências Médicas da Universidade Estadual de Campinas, UNICAMP, Campinas, SP, 13083-887, Brazil.
3Department of Neurology, Faculdade de Medicina da Universidade de São Paulo, São Paulo, SP, 05403-900, Brazil.
4Epilepsy Surgery Group, Hospital das Clínicas da FMUSP, São Paulo, SP, 05403-900, Brazil.
#These authors contributed equally to this work.
*Corresponding author
Prof. Dr. Carlos Alberto Moreira-Filho
Departament of Pediatrics, Faculdade de Medicina da Universidade de São Paulo
Av. Dr. Enéas Carvalho Aguiar, 647
05403-000, São Paulo, SP, Brazil
E-mail: carlos.moreira@hc.fm.usp.br
Supplementary Tables S1-6
Supplementary Datasheet S1

## Sheet: Supplementary Table S1
Supplementary Table S1. Demographic, clinical, histological, and cognitive data of 57 RMTLE patients.*Language: average score for severe impairment was >2 for LHS group or >3 for RHS group; *Memory: average score for severe impairment was >4 for LHS and RHS groups; *Executive function: average score for severe impairment was >2 for LHS and >3 for RHS groups; In bold: samples included in WGCNA; HS…
						Age (yrs)				Histopathology				Severe cognitive impairment*			Antiepileptic drug administration (mg/day)
Sample ID	Case	Gender	HS side	IPI	Seizure classification	IPI	Disease onset	Disease duration	Surgery	HS ILAE type	GCL grade	GCD grade	GCB	Language	Memory	Executive function	CBZ	OCBZ	PHT	VGB	VPA	PB	CLB	CZP	TPM	LTG
1	CIN05	Female	Left	Afebrile	Focal	7	7	42	49	1	1	3	No	ND	ND	ND		1200					30			300
2	CIN10	Female	Left	Afebrile	Focal	4	4	25	29	1	2	0	No	ND	ND	ND	1000					100	10
3	CIN17	Male	Left	Febrile	Focal	3	14	9	23	2	1	1	No	Yes	No	No	1600						10
4	CIN18	Female	Left	Febrile	Focal to bilateral	29	29	13	42	2	1	1	No	No	No	No	600						10			400
5	CIN19	Male	Left	Febrile	Focal to bilateral	0.5	15	14	29	1	2	3	Yes	No	No	No	1200		100				20			200
6	CIN22	Male	Left	Afebrile	Focal	1	12	33	45	1	1	2	Yes	Yes	No	Yes	1200						60			750
7	CIN26	Male	Left	Afebrile	Focal	3	7	33	40	1	0	2	No	No	No	No							40			500
8	CIN31	Female	Left	Afebrile	Focal	13	13	12	25	1	2	1	No	No	Yes	No										500
9	CIN39	Female	Left	Afebrile	Focal	0.66	7	19	26	1	3	2	Yes	No	No	No	400						20			500
10	CIN46	Male	Left	Febrile	Focal to bilateral	2	19	31	50	1	2	2	No	No	No	Yes	800					200				400
11	CIN49	Female	Left	Febrile	Focal	0.5	12	28	40	1	3	3	Yes	No	Yes	Yes			300				30
12	CIN58	Female	Left	Afebrile	Focal	0.16	0.16	21	21	1	3	2	No	No	Yes	Yes							20			500
13	CIN60	Female	Left	Febrile	Focal	0.5	16	40	56	1	3	0	Yes	Yes	Yes	Yes						100				200
14	CIN64	Female	Left	Febrile	Focal to bilateral	2	10	30	40	1	3	1	Yes	No	No	No	600						20			600
15	CIN24	Male	Right	Afebrile	Focal to bilateral	8	8	37	45	1	2	1	No	ND	ND	ND	400						30			600
16	CIN27	Male	Right	Afebrile	Focal	23	23	18	41	1	2	0	No	Yes	Yes	Yes							10
17	CIN29	Female	Right	Afebrile	Focal	18	18	11	29	1	2	0	Yes	No	Yes	No	800					100	15			250
18	CIN33	Female	Right	Febrile	Focal to bilateral	0.5	0.5	56	56	1	1	1	Yes	ND	ND	ND							30		300	50
19	CIN36	Male	Right	Afebrile	Focal to bilateral	5	30	18	48	1	2	2	Yes	Yes	Yes	Yes		1800					20
20	CIN47	Female	Right	Febrile	Focal	0.75	13	11	24	1	2	3	No	No	No	Yes	1000					50				300
21	CIN55	Male	Right	Febrile	Focal to bilateral	2	18	7	25	1	2	3	No	No	No	No	1000						20			300
22	CIN56	Female	Right	Afebrile	Focal to bilateral	1	5	22	27	1	3	3	No	Yes	Yes	Yes	800						20			350
23	CIN04	Male	Left	Febrile	Focal	1.66	7	18	25	1	3	0	No	ND	ND	ND	1700						30			300
24	CIN06	Female	Left	Febrile	Focal	0.5	0.5	13	13	1	3	1	Yes	ND	ND	ND		1800					10
25	CIN08	Female	Left	Febrile	Focal	0.83	0.83	41	42	1	2	3	Yes	ND	ND	ND	1400								100	400
26	CIN35	Male	Left	Afebrile	Focal	13	13	19	32	1	3	3	Yes	ND	ND	ND							20			400
27	CIN37	Female	Left	Afebrile	Focal to bilateral	3	20	10	30	1	1	3	No	No	No	No	800						20			400
28	CIN43	Male	Left	Afebrile	Focal to bilateral	18	18	13	31	2	2	1	No	Yes	Yes	Yes	1000						20			300
29	CIN45	Male	Left	Afebrile	Focal	7	7	26	33	1	3	1	No	No	Yes	No						100	10			200
30	CIN48	Female	Left	Afebrile	Focal	13	13	29	42	1	3	1	Yes	Yes	Yes	No	1400						30
31	CIN53	Male	Left	Afebrile	Focal	15	15	9	24	1	3	3	No	No	No	No	800									200
32	CIN62	Male	Left	Afebrile	Focal to bilateral	6	6	37	43	1	2	1	No	No	No	ND	1200						30			200
33	CIN63	Male	Left	ND	Focal	7	7	50	57	1	1	2	No	ND	ND	ND	1200						20			150
34	CIN11	Female	Right	Febrile	Focal	1	8	12	20	1	3	1	No	ND	ND	ND		1800					20		75
35	CIN30	Male	Right	Afebrile	Focal	2	2	31	33	1	2	3	Yes	No	No	No							5			300
36	CIN38	Female	Right	Afebrile	Focal to bilateral	24	24	16	40	1	2	3	No	ND	ND	ND			400						400	400
37	CIN41	Female	Right	Afebrile	Focal	5	18	32	50	1	1	2	No	ND	ND	ND							0.2			600
38	CIN42	Female	Right	Afebrile	Focal	17	17	20	37	1	1	3	No	ND	ND	ND			200				10			250
39	CIN44	Male	Right	Afebrile	Focal	15	15	9	24	1	3	2	No	No	No	No	700									350
40	CIN50	Female	Right	Afebrile	Focal	7	7	24	31	1	2	1	No	Yes	No	Yes	1000						30		400
41	CIN51	Male	Right	Afebrile	Focal	17	17	21	38	1	2	3	No	No	Yes	Yes		1500					20
42	CIN52	Male	Right	Febrile	Focal to bilateral	0.5	0.5	23	23	1	2	3	Yes	No	No	No				1500			30		400	400
43	CIN61	Male	Right	Afebrile	Focal to bilateral	3	16	31	47	1	1	3	No	Yes	Yes	No	800						10			300
44	CIN15	Male	Left	Febrile	Focal to bilateral	0.75	0.75	27	28	U	ND	ND	ND	Yes	Yes	Yes	550						30			250
45	CIN16	Female	Left	Afebrile	Focal	7	7	25	32	U	ND	ND	ND	Yes	No	No	1200						20		200
46	CIN23	Female	Left	Afebrile	Focal	7	7	32	39	U	ND	ND	ND	Yes	No	No		900					40			150
47	CIN54	Female	Left	Afebrile	Focal	12	12	19	31	No-HS	2	2	No	No	No	No						200
48	CIN34	Female	Left	Febrile	Focal	18	18	9	27	U	ND	ND	ND	Yes	Yes	No							10		200
49	CIN40	Female	Left	Afebrile	Focal	3	4	23	27	U	ND	ND	ND	No	No	No	1200						10
50	CIN71	Male	Left	Afebrile	Focal	3	12	32	44	U	ND	ND	ND	No	No	No	1600
51	CIN70	Male	Left	Febrile	Focal	1	22	24	46	U	ND	ND	ND	Yes	No	No	800						20			200
52	CIN65	Male	Left	Febrile	Focal	3	8	24	32	U	ND	ND	ND	Yes	Yes	Yes	1200						20
53	CIN20	Female	Right	Afebrile	Focal to bilateral	2	11	19	30	U	ND	ND	ND	No	Yes	No		2550					30
54	CIN28	Female	Right	Febrile	Focal	2	14	14	28	U	ND	ND	ND	No	No	No		750						5		150
55	CIN74	Female	Right	Febrile	Focal	0.5	8	29	37	U	ND	ND	ND	No	No	No	1200						20
56	CIN73	Male	Right	Afebrile	Focal to bilateral	22	22	25	47	U	ND	ND	ND	No	No	No							30			500
57	CIN81	Female	Right	Febrile	Focal	3	5	42	47	U	ND	ND	ND	ND	Yes	No					1000	100	20			50

## Sheet: Supplementary Table S2
Supplementary Table S2. Clinical and demographic data for 44 RTMLE patients and two healthy volunteers control groups evaluated for cognitive function analysis. HS: hippocampal sclerosis; yrs: years; Numbers between parenthesis: standard deviation; *two different control groups: one group (n = 40) for memory and executive function, and another group (n = 20) for language.
	Patients	Controls*	p-value
Number (male)		40 (16) or 20 (5)
Left HS	27 (13)		0.2 or 0.06
Right HS	17 (9)		0.2 or 0.05
Age (mean, yrs)		38.0 (10.7) or 37.1 (12.4)
Left HS	35.0 (7.9)		0.2
Right HS	34.1 (7.8)		0.1
Education (mean, yrs)		11.2 (2.0) or 12.1 (2.0)
Left HS	10.6 (1.4)		0.2
Right HS	10.8 (1.4)		0.1
IQ test (mean)		90.3 (12) or 93.7 (11)
Left HS	90.6 (8.3)		0.6
Right HS	90.9 (5.9)		0.2

## Sheet: Supplementary Table S3
Supplementary Table S3. Cognitive tests. N: number of subjects; SD: standard deviation; ROC: receiver operating characteristics; RAVLT: Rey auditory verbal learning test; RVDLT: Rey visual design learning test; ROCF: Rey-Osterrieth complex figure test; NS: not significant (p < 0.05 was considered significant).
		Left HS Patients			Right HS Patients			Controls			Left HS Patient group x Control group			Right HS Patient group x Control group
	Test	N	Average	SD	N	Average	SD	N	Average	SD	t-test p-value	ROC cut-off	ROC p-value	t-test p-value	ROC cut-off	ROC p-value
Memory	RAVLT immediate recall	27	5.25926	1.52977	17	4.9	1.3	40	5.725	1.2039	0.117	NS	0.247	0.037	< 4.5	0.084
	RAVLT delayed recall	27	7.88889	1.57135	17	8.1	2	40	8.675	1.94149	0.092	NS	0.188	0.204	NS	0.407
	RAVLT total	27	43.8889	7.02553	17	43.2	11.1	40	47	6.91014	0.042	< 43.5	0.083	0.158	NS	0.312
	RAVLT recognition	27	13.4	1.9	17	12.9	2.7	40	14	1.4	0.161	NS	0.344	0.098	NS	0.216
	RAVLT late recall - 7th day	27	6.7	2.6	17	8.9	3	40	9.3	3	0.001	< 6.5	0.001	0.34	NS	0.676
	RAVLT late recognition - 7th day	27	11.5	3	17	11.1	2.8	36	12.8	2	0.054	NS	0.112	0.023	< 11.5	0.05
	Logical memory (immediate)	26	27.6538	7.9	17	27.6	8.1	33	30.4848	10.6632	0.176	NS	0.348	0.189	NS	0.373
	Logical memory (delayed)	26	14.6154	6.4	17	16.2	6.1	33	20.2727	7.62084	0.002	< 15.5	0.005	0.022	< 15.5	0.045
	Logical memory recognition	26	21.6154	3.5	14	20.9	2.7	21	27.1429	2.39614	<0.0001	< 21.5	<0.0001	<0.0001	< 22.5	<0.0001
	RVDLT immediate recall	27	3.88889	1.83249	17	4.1	2	32	4.46875	2.13577	0.159	NS	0.319	0.27	NS	0.536
	RVDLT delayed recall	27	5.2963	1.97793	17	5.4	2.2	32	6.1875	3.1468	0.157	NS	0.315	0.196	NS	0.389
	RVDLT recognition	27	13.3704	1.78778	17	13.1	1.9	32	14.0312	1.26205	0.092	NS	0.207	0.029	< 13.5	0.071
	Facial recognition (immediate)	26	35.2692	5.55779	17	33.5	5.1	22	37.4091	3.32565	0.17	NS	0.336	0.013	< 34.5	0.028
	Facial recognition (delayed)	26	35	4.10441	17	34.1	4.9	22	36.5	4.88737	0.133	NS	0.264	0.095	NS	0.188
	ROCF copy	27	31.1296	5.21677	17	30.1	5	40	32.025	4.4384	0.323	NS	0.645	0.063	NS	0.123
	ROCF immediate recall	27	11.8889	5.52324	17	11.9	7.1	40	17.075	7.42929	0.001	< 10.3	0.003	0.022	< 12.5	0.044
	ROCF delayed	27	12.3462	6.4967	17	11.5	7.5	40	16.15	6.85036	0.007	< 10	0.014	0.036	< 10.8	0.071
	ROCF late - 7th day	27	9	5.27749	17	8	6.4	36	13.3056	6.5968	0.004	< 8	0.009	0.002	< 7	0.005
Language	Semantic fluency	27	31.3704	7.63592	16	28.0625	6.15903	20	38.45	7.85159	0.002	< 31.5	0.004	0.0001	< 26.5	0.0004
	Phonological fluency	27	19.4444	8.34148	16	20.1875	6.77513	20	25.75	10.295	0.018	< 17.5	0.034	0.055	NS	0.108
	Object naming	27	27.6296	4.28735	16	27.75	2.3585	20	29.5	2.94109	0.063	NS	0.127	0.02	< 27.5	0.042
	Verbal naming	25	25.96	3.75745	16	24	3.44601	20	28.1	2.82666	0.013	< 26.5	0.028	0.001	< 24	0.002
	Proper noun naming	25	4.36	3.05784	14	5.64286	2.43801	20	8.3	2.6096	<0.0001	< 4.5	0.0002	0.004	< 6.5	0.009
	Responsive naming	27	18.4444	3.02255	16	18.375	2.17586	20	19.7	1.48661	0.101	NS	0.204	0.041	< 17.5	0.083
	Word comprehension	27	15.8148	0.546845	16	15.6875	0.582961	20	15.6	0.734847	0.093	NS	0.307	0.408	NS	0.811
Executive Function	Stroop Test 1	26	17.5	3.86553	17	17.8235	4.6	40	13.975	3.40211	<0.0001	> 16.5	<0.0001	0.0003	> 16.5	0.001
	Stroop Test 2	26	21.4615	6.69231	17	20.8235	5.56497	40	17.35	4.13249	0.004	> 19.5	0.009	0.019	> 19.5	0.039
	Stroop Test 3	27	34.8077	14.8376	17	32.7647	9.46529	41	25.525	8.51172	<0.001	> 31.5	0.001	0.003	> 29.5	0.006
	Errors in Stroop Test 1	26	0.115385	0.319486	16	0	0	40	0.075	0.263391	0.443	NS	0.783	0.356	NS	0.663
	Errors in Stroop Test 2	26	0.346154	1.2071	16	0.0588235	0.235294	40	0.025	0.156125	0.152	NS	0.713	0.494	NS	0.828
	Errors in Stroop Test 3	26	2.15385	2.19602	16	1.64706	2.58824	40	1.25	3.20741	0.004	> 1.5	0.013	0.054	NS	0.13
	Digit Span Forward	27	4.96296	0.999314	16	5	1.37199	40	5.6	1.44568	0.05	NS	0.113	0.172	NS	0.346
	Digit Span Backward	27	3.62963	0.908729	16	3.58824	1.08784	40	3.825	1.28233	0.475	NS	0.949	0.188	NS	0.394
	Verbal Fluency (FAS Test)	27	28.0741	8.96051	16	28.0588	10.1081	40	35.575	8.65704	<0.001	< 27.5	0.001	0.003	< 25.5	0.006
	Wisconsin Test (WCST)	27	4.22222	3.15446	17	3.93333	1.98214	40	4.7	1.36382	0.051	NS	0.112	0.092	NS	0.196

## Sheet: Supplementary Table S4
Supplementary Table S4. List of the cognitive tests in which the patients presented less tests hits than the volunteers. SF, semantic fluency; PF, phonological fluency; ON, object naming; VN, verbal naming; PN, proper noun naming; RN, responsive naming; RAVLT-I, Rey auditory verbal learning test immediate recall; RAVLT-T, Rey auditory verbal learning test total; RAVLT-7, Rey auditory verbal learn…
					Histopathology				Language tests							Memory tests												Executive function tests
Sample ID	Case	Gender	HS side	IPI seizure	HS ILAE type	GCL grade	GCD grade	GCB	SF	PF	ON	VN	PN	RN	Score	RAVLT-I	RAVLT-T	RAVLT-7	RAVLT-LR	LMD	LMR	RVDLT-R	FacialR	ROCF-I	ROCF-D	ROCF-L7	Score	Stroop1	Stroop2	Stroop3	StroopE3	FAS	Score
1	CIN05	Female	Left	Afebrile	1	1	3	No	ND	ND	ND	ND	ND	ND	ND	ND	ND	ND	ND	ND	ND	ND	ND	ND	ND	ND	ND	ND	ND	ND	ND	ND	ND
2	CIN10	Female	Left	Afebrile	1	2	0	No	ND	ND	ND	ND	ND	ND	ND	ND	ND	ND	ND	ND	ND	ND	ND	ND	ND	ND	ND	ND	ND	ND	ND	ND	ND
3	CIN17	Male	Left	Febrile	2	1	1	No	Yes	Yes	NS	Yes	Yes	NS	4	NS	No	No	NS	Yes	Yes	NS	NS	Yes	No	Yes	4	Yes	No	No	No	No	1
4	CIN18	Female	Left	Febrile	2	1	1	No	No	No	NS	No	No	NS	0	NS	No	No	NS	No	No	NS	NS	No	No	No	0	No	Yes	No	No	No	1
5	CIN19	Male	Left	Febrile	1	2	3	Yes	No	No	NS	No	Yes	NS	1	NS	No	Yes	NS	No	No	NS	NS	No	No	No	1	Yes	No	Yes	No	No	2
6	CIN22	Male	Left	Afebrile	1	1	2	Yes	Yes	Yes	NS	Yes	Yes	NS	4	NS	Yes	No	NS	No	No	NS	NS	Yes	Yes	Yes	4	No	No	Yes	Yes	Yes	3
7	CIN26	Male	Left	Afebrile	1	0	2	No	No	No	NS	No	No	NS	0	NS	No	Yes	NS	No	No	NS	NS	No	Yes	Yes	3	No	No	No	No	No	0
8	CIN31	Female	Left	Afebrile	1	2	1	No	No	No	NS	No	Yes	NS	1	NS	Yes	Yes	NS	No	No	NS	NS	Yes	Yes	Yes	5	No	No	No	Yes	No	1
9	CIN39	Female	Left	Afebrile	1	3	2	Yes	No	No	NS	Yes	No	NS	1	NS	No	No	NS	Yes	Yes	NS	NS	No	No	No	2	No	No	No	No	Yes	1
10	CIN46	Male	Left	Febrile	1	2	2	No	Yes	Yes	NS	No	No	NS	2	NS	Yes	Yes	NS	Yes	Yes	NS	NS	No	No	No	4	Yes	Yes	Yes	No	No	3
11	CIN49	Female	Left	Febrile	1	3	3	Yes	Yes	Yes	NS	ND	No	NS	2	NS	Yes	Yes	NS	No	Yes	NS	NS	Yes	Yes	Yes	6	Yes	No	Yes	Yes	No	3
12	CIN58	Female	Left	Afebrile	1	3	2	No	No	No	NS	Yes	Yes	NS	2	NS	Yes	No	NS	Yes	Yes	NS	NS	Yes	Yes	Yes	6	No	Yes	Yes	Yes	Yes	4
13	CIN60	Female	Left	Febrile	1	3	0	Yes	Yes	Yes	NS	Yes	ND	NS	3	NS	Yes	Yes	NS	No	No	NS	NS	Yes	Yes	Yes	5	Yes	Yes	Yes	Yes	No	4
14	CIN64	Female	Left	Febrile	1	3	1	Yes	No	No	NS	No	Yes	NS	1	NS	No	No	NS	No	No	NS	NS	Yes	Yes	Yes	3	Yes	Yes	No	Yes	No	2
15	CIN24	Male	Right	Afebrile	1	2	1	No	ND	ND	ND	ND	ND	ND	ND	ND	ND	ND	ND	ND	ND	ND	ND	ND	ND	ND	ND	ND	ND	ND	ND	ND	ND
16	CIN27	Male	Right	Afebrile	1	2	0	No	Yes	NS	Yes	Yes	No	Yes	4	Yes	NS	NS	Yes	Yes	NS	Yes	Yes	Yes	Yes	Yes	8	Yes	Yes	Yes	NS	Yes	4
17	CIN29	Female	Right	Afebrile	1	2	0	Yes	No	NS	Yes	Yes	ND	Yes	3	Yes	NS	NS	No	Yes	NS	No	Yes	Yes	Yes	No	5	Yes	Yes	No	NS	No	2
18	CIN33	Female	Right	Febrile	1	1	1	Yes	ND	ND	ND	ND	ND	ND	ND	ND	ND	ND	ND	ND	ND	ND	ND	ND	ND	ND	ND	ND	ND	ND	ND	ND	ND
19	CIN36	Male	Right	Afebrile	1	2	2	Yes	Yes	NS	Yes	Yes	Yes	Yes	5	Yes	NS	NS	No	Yes	NS	No	Yes	Yes	Yes	Yes	6	Yes	Yes	Yes	NS	Yes	4
20	CIN47	Female	Right	Febrile	1	2	3	No	Yes	NS	No	No	Yes	Yes	3	No	NS	NS	Yes	Yes	NS	Yes	No	No	No	No	3	Yes	Yes	Yes	NS	Yes	4
21	CIN55	Male	Right	Febrile	1	2	3	No	No	NS	No	No	No	No	0	No	NS	NS	No	No	NS	No	Yes	No	No	No	1	No	No	No	NS	No	0
22	CIN56	Female	Right	Afebrile	1	3	3	No	No	NS	Yes	Yes	Yes	Yes	4	Yes	NS	NS	Yes	Yes	NS	Yes	Yes	No	Yes	Yes	7	Yes	Yes	Yes	NS	Yes	4
23	CIN04	Male	Left	Febrile	1	3	0	No	ND	ND	ND	ND	ND	ND	ND	ND	ND	ND	ND	ND	ND	ND	ND	ND	ND	ND	ND	ND	ND	ND	ND	ND	ND
24	CIN06	Female	Left	Febrile	1	3	1	Yes	ND	ND	ND	ND	ND	ND	ND	ND	ND	ND	ND	ND	ND	ND	ND	ND	ND	ND	ND	ND	ND	ND	ND	ND	ND
25	CIN08	Female	Left	Febrile	1	2	3	Yes	ND	ND	ND	ND	ND	ND	ND	ND	ND	ND	ND	ND	ND	ND	ND	ND	ND	ND	ND	ND	ND	ND	ND	ND	ND
26	CIN35	Male	Left	Afebrile	1	3	3	Yes	ND	ND	ND	ND	ND	ND	ND	ND	ND	ND	ND	ND	ND	ND	ND	ND	ND	ND	ND	ND	ND	ND	ND	ND	ND
27	CIN37	Female	Left	Afebrile	1	1	3	No	No	No	NS	No	No	NS	0	NS	No	No	NS	No	No	NS	NS	Yes	Yes	Yes	3	No	No	No	No	No	0
28	CIN43	Male	Left	Afebrile	2	2	1	No	No	Yes	NS	Yes	Yes	NS	3	NS	No	No	NS	No	No	NS	NS	No	No	No	0	No	Yes	No	No	Yes	3
29	CIN45	Male	Left	Afebrile	1	3	1	No	Yes	No	NS	No	No	NS	1	NS	Yes	Yes	NS	Yes	Yes	NS	NS	No	No	No	4	Yes	No	No	No	No	0
30	CIN48	Female	Left	Afebrile	1	3	1	Yes	Yes	Yes	NS	Yes	Yes	NS	4	NS	Yes	Yes	NS	Yes	Yes	NS	NS	Yes	Yes	Yes	7	Yes	Yes	No	No	Yes	2
31	CIN53	Male	Left	Afebrile	1	3	3	No	No	Yes	NS	No	No	NS	1	NS	Yes	Yes	NS	No	Yes	NS	NS	No	No	No	3	Yes	No	No	No	Yes	1
32	CIN62	Male	Left	Afebrile	1	2	1	No	No	No	NS	No	No	NS	0	NS	No	No	NS	Yes	No	NS	NS	Yes	Yes	Yes	4	ND	ND	ND	ND	ND	ND
33	CIN63	Male	Left	ND	1	1	2	No	ND	ND	ND	ND	ND	ND	ND	ND	ND	ND	ND	ND	ND	ND	ND	ND	ND	ND	ND	ND	ND	ND	ND	ND	ND
34	CIN11	Female	Right	Febrile	1	3	1	No	ND	ND	ND	ND	ND	ND	ND	ND	ND	ND	ND	ND	ND	ND	ND	ND	ND	ND	ND	ND	ND	ND	ND	ND	ND
35	CIN30	Male	Right	Afebrile	1	2	3	Yes	No	NS	No	No	No	No	0	No	NS	NS	Yes	Yes	NS	No	No	No	No	No	2	No	No	Yes	NS	No	1
36	CIN38	Female	Right	Afebrile	1	2	3	No	ND	ND	ND	ND	ND	ND	ND	ND	ND	ND	ND	ND	ND	ND	ND	ND	ND	ND	ND	ND	ND	ND	ND	ND	ND
37	CIN41	Female	Right	Afebrile	1	1	2	No	ND	ND	ND	ND	ND	ND	ND	ND	ND	ND	ND	ND	ND	ND	ND	ND	ND	ND	ND	ND	ND	ND	ND	ND	ND
38	CIN42	Female	Right	Afebrile	1	1	3	No	ND	ND	ND	ND	ND	ND	ND	ND	ND	ND	ND	ND	ND	ND	ND	ND	ND	ND	ND	ND	ND	ND	ND	ND	ND
39	CIN44	Male	Right	Afebrile	1	3	2	No	No	NS	No	No	No	No	0	No	NS	NS	No	No	NS	No	No	No	No	No	0	No	No	No	NS	No	0
40	CIN50	Female	Right	Afebrile	1	2	1	No	Yes	NS	Yes	Yes	Yes	Yes	5	No	NS	NS	No	No	NS	Yes	No	Yes	Yes	Yes	4	Yes	Yes	Yes	NS	Yes	4
41	CIN51	Male	Right	Afebrile	1	2	3	No	Yes	NS	No	No	No	No	1	Yes	NS	NS	Yes	No	NS	Yes	No	Yes	Yes	No	5	Yes	Yes	Yes	NS	Yes	4
42	CIN52	Male	Right	Febrile	1	2	3	Yes	Yes	NS	Yes	No	No	No	2	Yes	NS	NS	No	No	NS	Yes	No	No	No	Yes	3	No	No	No	NS	Yes	1
43	CIN61	Male	Right	Afebrile	1	1	3	No	Yes	NS	Yes	Yes	Yes	No	4	Yes	NS	NS	No	Yes	NS	Yes	Yes	Yes	Yes	Yes	7	Yes	Yes	No	NS	Yes	3
44	CIN15	Male	Left	Febrile	ND	ND	ND	ND	Yes	Yes	NS	Yes	Yes	NS	4	NS	Yes	Yes	NS	Yes	Yes	NS	NS	Yes	No	Yes	6	Yes	No	No	Yes	Yes	3
45	CIN16	Female	Left	Afebrile	ND	ND	ND	ND	Yes	Yes	NS	Yes	Yes	NS	4	NS	Yes	No	NS	No	Yes	NS	NS	No	No	No	2	No	No	No	No	Yes	1
46	CIN23	Female	Left	Afebrile	ND	ND	ND	ND	Yes	No	NS	Yes	Yes	NS	3	NS	Yes	No	NS	Yes	Yes	NS	NS	No	No	No	3	No	No	No	No	No	0
47	CIN54	Female	Left	Afebrile	No-HS	ND	ND	ND	No	No	NS	Yes	No	NS	1	NS	No	No	NS	No	No	NS	NS	No	No	No	0	No	No	No	Yes	Yes	2
48	CIN34	Female	Left	Febrile	ND	ND	ND	ND	Yes	Yes	NS	Yes	Yes	NS	4	NS	Yes	Yes	NS	Yes	Yes	NS	NS	Yes	Yes	Yes	7	No	No	No	Yes	Yes	2
49	CIN40	Female	Left	Afebrile	ND	ND	ND	ND	No	Yes	NS	ND	ND	NS	1	NS	No	No	NS	ND	ND	NS	ND	No	No	No	0	No	No	Yes	No	Yes	2
50	CIN71	Male	Left	Afebrile	ND	ND	ND	ND	No	No	NS	Yes	No	NS	1	NS	No	No	NS	No	No	NS	NS	Yes	No	No	1	Yes	No	No	No	No	1
51	CIN70	Male	Left	Febrile	ND	ND	ND	ND	Yes	No	NS	Yes	Yes	NS	3	NS	Yes	Yes	NS	Yes	Yes	NS	NS	No	No	No	4	No	No	No	No	Yes	1
52	CIN65	Male	Left	Febrile	ND	ND	ND	ND	Yes	Yes	NS	No	Yes	NS	3	NS	Yes	Yes	NS	Yes	Yes	NS	NS	Yes	Yes	No	6	Yes	No	Yes	No	Yes	3
53	CIN20	Female	Right	Afebrile	ND	ND	ND	ND	No	NS	Yes	No	Yes	Yes	3	ND	NS	NS	No	Yes	NS	Yes	Yes	Yes	Yes	Yes	6	No	No	No	NS	No	0
54	CIN28	Female	Right	Febrile	ND	ND	ND	ND	No	NS	No	Yes	No	No	1	Yes	NS	NS	Yes	No	ND	Yes	No	Yes	Yes	Yes	5	No	No	No	NS	No	0
55	CIN74	Female	Right	Febrile	ND	ND	ND	ND	No	NS	No	Yes	Yes	No	2	No	NS	NS	No	No	ND	Yes	No	No	No	No	1	Yes	No	No	NS	No	1
56	CIN73	Male	Right	Afebrile	ND	ND	ND	ND	Yes	NS	No	No	ND	No	1	No	NS	NS	No	No	No	No	Yes	No	No	Yes	2	Yes	No	Yes	NS	No	2
57	CIN81	Female	Right	Febrile	ND	ND	ND	ND	ND	ND	ND	ND	ND	ND	ND	No	NS	NS	Yes	Yes	No	No	Yes	Yes	Yes	Yes	6	No	No	Yes	NS	Yes	2

## Sheet: Supplementary Table S5
Supplementary Table S5. GO Biological Process enrichment analysis for the genes in each WGNA module.
	Meta-module I				Meta-module II
	Magenta	Yellow	Blue	Green yellow	Red	Turquoise	Black	Brown	Purple	Green	Pink
Number of genes in the module	244	630	820	215	453	1795	390	766	229	577	266
Molecular and cellular processes relevant to MTLE and brain functioning
Neuron; glia; axon; myelination; excitability; synapse	14	10	48	13	105	22	26	10	4	20	6
Golgi-ER; endosome; exosome; molecule transport; ion transport	13	18	22	4	23	117	12	46		2	3
Signaling pathways; cytokines	21	5	58		14	185	14	35	5
Ubiquitination	4	42	38	2		86		44		20
Apoptosis; cell death	3	4	20		11	138	10	29		35	6
Cytoskeleton; cell adhesion; cell migration and motility	12	17	54	10	9		17	10		2
Number of genes over-represented in these processes (Supplementary Datasheet S1)	67	96	240	29	162	548	79	174	9	79	15
Other related molecular and cellular processes
Epigenetic processes			7	2		47	11	13
Energy; glicolysis	2	3	10				3		3	6	7
Cellular senescence						6
Cell signaling; transcription; translation; metabolism	55	229	126	55	33	431	115	171	30	108	68
Number of genes over-represented in these processes (Supplementary Datasheet S1)	57	232	143	57	33	484	129	184	33	114	75

## Sheet: Supplementary Table S6
Supplementary Table S6. Gene-trait correlations for the HGS genes and the corresponding statistical data.
Trait/module	Gene	Gene expression average (log2)					Multiple comparisons
GCL		GCL Grade 3	GCL Grade 2	GCL Grade 0-1		ANOVA	GCL3 vs. GCL2	GCL3 vs. GCL0-1
Blue	AMFR	8.43027	9.11017	9.31675		0.0383	0.1102	0.0402
Black	CHSY1*	9.36072	9.94659	9.8913		0.0046	0.0089	0.0181
Turquoise	ISYNA1	7.38769	6.08956	6.09576		0.0011	0.0064	0.0023
Brown	LGR4	7.77805	8.61433	8.59906		0.0002	0.0005	0.001
Black	MGAT2*	6.90401	8.18259	8.29534		0.0006	0.0023	0.0026
Brown	PLTP	10.3594	9.70214	9.31769		<0.0001	0.0017	<0.0001
GCD		GCD Grade 3	GCD Grade 2	GCD Grade 1	GCD Grade 1	ANOVA	GCD3 vs. GCD1
Blue	ERBB4	6.93991	6.83456	5.57348	5.73502	0.0081	0.0279
Brown	SMARCAD1	8.1211	8.40089	8.60851	8.33605	0.0206	0.0385
Blue	DHX9	8.76306	8.82139	9.44427	9.43396	0.0212	0.0645
Turquoise	MDH2	9.09022	9.04319	8.29764	8.67775	0.0206	0.0385
GCB		GCB Yes	GCB No			T-test
Blue	HYOU1	5.5612	6.12794			0.0037
Severe memory impairmentL		Yes	No			T-test
Brown	ASNSD1	9.75345	10.1031			0.0278
Disease onset		Early onset	Late onset			T-test
Red	VLDLR	6.58	7.62			0.002
	FGFR2	10.48	11.05			0.02
	HBEGF	5.53	6.07			0.005

## Sheet: Suppl_Datasheet_S1-1_Magenta
Supplementary Datasheet S1. Magenta module (244 genes), highly and negatively correlated with GCL0-1.
Number of genes
Over-represented (p<0.05)	Selected-terms	Molecular and cellular processes	Biological processes Terms (GO)	p-value	Genes
124 (51%)	69 (56%; 28%)	Neuron; glia; axon; myelination; excitability; synapse (14 genes)	dopamine receptor signaling pathway (GO:0007212)	0.00518529	GNAS;FLNA;ADCY6
			central nervous system neuron development (GO:0021954)	0.00625352	MAPT;GBA2
			central nervous system neuron differentiation (GO:0021953)	0.00747069	FAIM2;MAPT;GBA2
			negative regulation of neuron differentiation (GO:0045665)	0.00818059	CALR;FKBP4;ADCY6;ITM2C
			regulation of neuron death (GO:1901214)	0.0121984	EGLN2;AKT1S1;FAIM2;MAPT
			brain development (GO:0007420)	0.0159197	VCX3A;QARS;THRA;ROGDI;VCX
			neurogenesis (GO:0022008)	0.0243064	BTBD2;ROGDI;MAPT
			regulation of neuron apoptotic process (GO:0043523)	0.024428	NRBP2;EGLN2;AKT1S1;FAIM2
			negative regulation of neuron projection development (GO:0010977)	0.0255681	FKBP4;ADCY6;ITM2C
			cellular response to nerve growth factor stimulus (GO:1990090)	0.0316911	RAB35;MAPT
		Golgi-ER; endosome; exosome; molecule transport; ion transport (13 genes)	ER to Golgi vesicle-mediated transport (GO:0006888)	0.00690981	NRBP2;COPA;DCTN1;PEF1;GORASP1;RAB35;MPPE1
			Golgi vesicle transport (GO:0048193)	0.0188649	NRBP2;COPA;DCTN1;PEF1;GORASP1;RAB35;MPPE1;SCAMP2
			ubiquitin-dependent ERAD pathway (GO:0030433)	0.0353651	PSMC5;NPLOC4;SGTA
		Signaling pathways; cytokines (21 genes)	negative regulation of catenin import into nucleus (GO:0035414)	0.00625352	SLC9A3R1;ANAPC2
			negative regulation of response to cytokine stimulus (GO:0060761)	0.00758202	PTPRC;AES
			neutrophil degranulation (GO:0043312)	0.015224	PYGB;PFKL;XRCC6;PTPRC;PTGES2;PSAP;TMBIM1;CAPN1;APEH;CTSD;ARL8A;KPNB1
			endocytosis (GO:0006897)	0.0160692	MYO1E;LRSAM1;ZFYVE9;HIP1R;ARHGAP27;CALR;PIP5K1C;LDLRAP1
			neutrophil activation involved in immune response (GO:0002283)	0.0161438	PYGB;PFKL;XRCC6;PTPRC;PTGES2;PSAP;TMBIM1;CAPN1;APEH;CTSD;ARL8A;KPNB1
			neutrophil mediated immunity (GO:0002446)	0.017105	PYGB;PFKL;XRCC6;PTPRC;PTGES2;PSAP;TMBIM1;CAPN1;APEH;CTSD;ARL8A;KPNB1
			regulation of catenin import into nucleus (GO:0035412)	0.0243739	SLC9A3R1;ANAPC2
			receptor-mediated endocytosis (GO:0006898)	0.0287175	HIP1R;GRB2;ARHGAP27;CALR;PIP5K1C;LDLRAP1
			TOR signaling (GO:0031929)	0.0342991	MAPKAP1;AKT1S1
		Ubiquitination (4 genes)	positive regulation of ubiquitin protein ligase activity (GO:1904668)	0.0187535	PSMC5;GORASP1;PSMF1;ANAPC2
			negative regulation of proteasomal ubiquitin-dependent protein catabolic process (GO:0032435)	0.0369874	GIPC1;SGTA
		Apoptosis; cell death (3 genes)	autophagosome organization (GO:1905037)	0.0323946	TP53INP2;RAB35;ATG4B
			autophagosome assembly (GO:0000045)	0.0353651	TP53INP2;RAB35;ATG4B
		Cytoskeleton; cell adhesion; cell migration and motility (12 genes)	microtubule cytoskeleton organization involved in mitosis (GO:1902850)	0.00217523	MAP4;TUBG2;TUBG1;KPNB1
			mitotic spindle organization (GO:0007052)	0.00223634	FLNA;MAP4;TUBG2;TUBG1;KPNB1
			establishment of spindle localization (GO:0051293)	0.00758202	MAP4;KPNB1
			negative regulation of cell projection organization (GO:0031345)	0.0145095	FKBP4;ADCY6;ITM2C
			spindle assembly (GO:0051225)	0.0172995	FLNA;TUBG2;TUBG1;KPNB1
			establishment of mitotic spindle localization (GO:0040001)	0.0221118	DCTN1;KPNB1
			establishment of spindle orientation (GO:0051294)	0.029166	DCTN1;MAP4
			cell junction assembly (GO:0034329)	0.0369014	FSCN1;FLNA;PIP5K1C
			negative regulation of cytoskeleton organization (GO:0051494)	0.0369874	HIP1R;FKBP4
		Energy; glicolysis (2 genes)	canonical glycolysis (GO:0061621)	0.0397539	PFKL;ENO1
			glycolytic process through glucose-6-phosphate (GO:0061620)	0.0397539	PFKL;ENO1
		Cell signaling; transcription; translation; metabolism (55 genes)	microtubule polymerization (GO:0046785)	0.000351501	MAPT;TUBG2;TUBG1;CKAP5
			embryonic limb morphogenesis (GO:0030326)	0.000840754	FBXW4;MBNL1;ECE1;ZNF358
			regulation of microtubule polymerization or depolymerization (GO:0031110)	0.00150414	MAP1A;MAPT;FKBP4
			modulation by virus of host morphology or physiology (GO:0019048)	0.00150414	RXRA;DAG1;KPNB1
			NLS-bearing protein import into nucleus (GO:0006607)	0.00265199	DAG1;TNPO1;KPNB1
			negative regulation of MAPK cascade (GO:0043409)	0.00312999	SLC9A3R1;QARS;SMPD1;DAG1;PIN1
			regulation of cell differentiation (GO:0045595)	0.00386541	PLEKHB2;SPOCK2;PLEKHB1;DAG1;IGF2;ANAPC2
			modification by symbiont of host morphology or physiology (GO:0044003)	0.00395422	RXRA;DAG1
			ribosomal protein import into nucleus (GO:0006610)	0.00395422	TNPO1;KPNB1
			glycosphingolipid metabolic process (GO:0006687)	0.00452887	CERK;SMPD1;PSAP;GBA2
			regulation of blood vessel diameter (GO:0097746)	0.00469066	SCPEP1;ECE1;ADCY6
			negative regulation of cilium assembly (GO:1902018)	0.00504322	EVI5L;MAP4
			establishment of integrated proviral latency (GO:0075713)	0.00504322	XRCC6;HMGA1
			establishment of viral latency (GO:0019043)	0.00625352	XRCC6;HMGA1
			negative regulation of chromatin silencing (GO:0031936)	0.00625352	PHF2;HMGA1
			secondary alcohol metabolic process (GO:1902652)	0.00685242	STARD3;RXRA;LDLRAP1
			adenylate cyclase-inhibiting G-protein coupled receptor signaling pathway (GO:0007193)	0.00774984	PSAP;FLNA;ADCY6;GNAI2
			negative regulation of signal transduction (GO:0009968)	0.00835433	DDR1;MED12;SLC9A3R1;PTPRC;QARS;SMPD1;TMBIM1;CALR;ZNF653
			glycolipid metabolic process (GO:0006664)	0.00862674	CERK;SMPD1;PSAP;GBA2
			regulation of RNA polymerase II transcriptional preinitiation complex assembly (GO:0045898)	0.00902567	PSMC5;THRA
			regulation of protein kinase activity (GO:0045859)	0.00971594	SLC9A3R1;XRCC6;PTPRC;QARS;AKT1S1;MAPRE3
			spliceosomal tri-snRNP complex assembly (GO:0000244)	0.0105815	CD2BP2;PRPF19
			establishment of apical/basal cell polarity (GO:0035089)	0.0105815	SLC9A3R1;FSCN1
			regulation of protein binding (GO:0043393)	0.0121104	DNAJB2;HIP1R;PIN1;LDLRAP1;AES
			positive regulation of lamellipodium assembly (GO:0010592)	0.0122466	ARPC2;FSCN1
			embryonic appendage morphogenesis (GO:0035113)	0.0122466	FBXW4;MBNL1
			transcription-coupled nucleotide-excision repair (GO:0006283)	0.012775	GPS1;POLD2;ERCC5;PRPF19
			positive regulation of kinase activity (GO:0033674)	0.0129975	DDR1;XRCC6;PTPRC;MAPRE3;MAPT
			mitotic nuclear division (GO:0140014)	0.0133687	FLNA;TUBG2;TUBG1;KPNB1
			ncRNA transcription (GO:0098781)	0.014018	MARS;CD3EAP
			stem cell development (GO:0048864)	0.014018	PTPRC;PEF1
			epiboly involved in wound healing (GO:0090505)	0.014018	DDR1;FLNA
			regulation of extracellular matrix disassembly (GO:0010715)	0.014018	DDR1;FSCN1
			sphingolipid metabolic process (GO:0006665)	0.0144089	ELOVL1;CERK;SMPD1;PSAP;GBA2
			translesion synthesis (GO:0019985)	0.01546	NPLOC4;POLD2;REV3L
			regulation of cellular response to heat (GO:1900034)	0.015918	HSPB8;AKT1S1;MAPT;FKBP4
			negative regulation of protein metabolic process (GO:0051248)	0.0164449	FLNA;PIN1;APBB1
			rRNA transcription (GO:0009303)	0.0178688	MARS;CD3EAP
			organic anion transport (GO:0015711)	0.018666	SLC9A3R1;SLCO3A1;SLC22A17;PITPNA;SLC4A2
			protein transport (GO:0015031)	0.019387	RAB32;ARFRP1;COPA;LRSAM1;ATP6AP1;ZFYVE9;RAB35;EVI5L;SCAMP2
			microtubule nucleation (GO:0007020)	0.0199426	TUBG2;TUBG1
			heterocycle biosynthetic process (GO:0018130)	0.0199426	PYCR2;MOCS1
			negative regulation of nucleic acid-templated transcription (GO:1903507)	0.021198	XRCC6;QARS;THRA;SFMBT1;SETDB2;HMGA1;PBXIP1;CALR;ENO1;ZNF653;AES
			DNA ligation (GO:0006266)	0.0221118	XRCC6;POLD2
			glucan catabolic process (GO:0009251)	0.0221118	PYGB;PHKG1
			glycogen catabolic process (GO:0005980)	0.0221118	PYGB;PHKG1
			negative regulation of protein localization to plasma membrane (GO:1903077)	0.0243739	TMBIM1;NUMB
			negative regulation of proteolysis involved in cellular protein catabolic process (GO:1903051)	0.0243739	SGTA;PSMF1
			chromatin disassembly (GO:0031498)	0.0243739	SMARCD2;HMGA1
			nucleosome disassembly (GO:0006337)	0.0243739	SMARCD2;HMGA1
			negative regulation of protein localization to cell periphery (GO:1904376)	0.0243739	TMBIM1;NUMB
			cellular polysaccharide catabolic process (GO:0044247)	0.0243739	PYGB;PHKG1
			regulation of protein catabolic process (GO:0042176)	0.0262197	EGLN2;FLNA;PIN1;ANAPC2
			negative regulation of kinase activity (GO:0033673)	0.0262197	PTPRC;QARS;AKT1S1;MAPT
			regulation of mitotic cell cycle phase transition (GO:1901990)	0.0262277	PSMC5;DCTN1;PSMF1;TUBG1;CKAP5;ANAPC2
			wound healing, spreading of cells (GO:0044319)	0.0267261	DDR1;FLNA
			steroid hormone mediated signaling pathway (GO:0043401)	0.0267261	MED12;CALCOCO1
			proteolysis (GO:0006508)	0.0273474	SCPEP1;PITRM1;PEF1;ATG4B;ECE1;CAPN1;APEH;CTSD
			intracellular protein transport (GO:0006886)	0.0275426	RAB32;COPA;ZFYVE9;GIPC1;RAB35;CALR;EVI5L;TNPO1;KPNB1
			positive regulation of lamellipodium organization (GO:1902745)	0.029166	ARPC2;FSCN1
			protein-DNA complex disassembly (GO:0032986)	0.029166	SMARCD2;HMGA1
			sterol transport (GO:0015918)	0.029166	STARD3;LDLRAP1
			limb morphogenesis (GO:0035108)	0.029166	FBXW4;MBNL1
			regulation of microtubule depolymerization (GO:0031114)	0.0316911	MAP1A;ANAPC2
			negative regulation of protein import into nucleus (GO:0042308)	0.0316911	SLC9A3R1;ANAPC2
			DNA-dependent DNA replication (GO:0006261)	0.0323946	POLD2;HMGA1;REV3L
			chordate embryonic development (GO:0043009)	0.0323946	MBNL1;IGF2;ZNF358
			IRE1-mediated unfolded protein response (GO:0036498)	0.0338628	KLHDC3;DCTN1;ASNA1
			regulation of cell size (GO:0008361)	0.0342991	SLC9A3R1;AKT1S1
			microtubule polymerization or depolymerization (GO:0031109)	0.0342991	MAPT;CKAP5
			sterol metabolic process (GO:0016125)	0.0369014	STARD3;RXRA;LDLRAP1
			positive regulation of microtubule polymerization (GO:0031116)	0.0369874	DCTN1;MAPT
			negative regulation of protein localization to membrane (GO:1905476)	0.0369874	TMBIM1;NUMB
			positive regulation of microtubule polymerization or depolymerization (GO:0031112)	0.0369874	DCTN1;MAPT
			cellular senescence (GO:0090398)	0.0369874	HMGA1;CALR
			positive regulation of dephosphorylation (GO:0035306)	0.0369874	SMPD1;PIN1
			regulation of G2/M transition of mitotic cell cycle (GO:0010389)	0.0370143	PSMC5;DCTN1;PSMF1;TUBG1;CKAP5
			protein import into nucleus (GO:0006606)	0.0386009	ZFYVE9;DAG1;TNPO1;KPNB1
			regulation of cellular protein localization (GO:1903827)	0.0397539	PIN1;MAPT
			regulation of lamellipodium assembly (GO:0010591)	0.0397539	ARPC2;FSCN1
			signal transduction in response to DNA damage (GO:0042770)	0.0397539	GRB2;PRPF19
			glucose catabolic process to pyruvate (GO:0061718)	0.0397539	PFKL;ENO1
			in utero embryonic development (GO:0001701)	0.0397539	MBNL1;IGF2
			protein import into nucleus, translocation (GO:0000060)	0.0397539	TNPO1;KPNB1
			regulation of cellular response to stress (GO:0080135)	0.0397601	HSPB8;AKT1S1;MAPT;FKBP4
			positive regulation of T cell proliferation (GO:0042102)	0.040075	PTPRC;IGF2;HLA-DPA1
			cellular amide metabolic process (GO:0043603)	0.0417121	DNPEP;CERK;SMPD1
			negative regulation of transcription, DNA-templated (GO:0045892)	0.0418942	XRCC6;THRA;SFMBT1;SETDB2;GLIS3;HMGA1;IGF2;PBXIP1;ENO1;AES;DRAP1;RXRA;QARS;FLNA;APBB1;CALR
			organelle assembly (GO:0070925)	0.0424104	RAB32;TP53INP2;RAB35;ATG4B;FLNA;VCX;MAPT;TUBG2;TUBG1
			regulation of supramolecular fiber organization (GO:1902903)	0.0425962	MAP1A;MAPT
			nucleotide-excision repair (GO:0006289)	0.044594	GPS1;POLD2;ERCC5;PRPF19

## Sheet: Suppl_Datasheet_S1-2_Yellow
Supplementary Datasheet S1. Yellow module (630 genes), highly and positively correlated with GCD2.
Number of genes
Over-represented (p<0.05)	Selected-terms	Molecular and cellular processes	Biological processes terms (GO)	p-value	Genes
328 (52%)	99 (30%; 16%)	Neuron; glia; axon; myelination; excitability; synapse (10 genes)	calcium-mediated signaling using intracellular calcium source (GO:0035584)	0.020697	BCAP31;PRNP;TRPM2
			negative regulation of amyloid-beta formation (GO:1902430)	0.0377005	PRNP;APOE
			long-term memory (GO:0007616)	0.0178383	PRNP;APOE;PJA2
			positive regulation of neuroblast proliferation (GO:0002052)	0.0244539	SMARCD3;CTNNB1
			positive regulation of neuron death (GO:1901216)	0.0335824	SRPK2;PRNP;CTNNB1;EIF2S1
			positive regulation of neuron apoptotic process (GO:0043525)	0.00316003	SRPK2;PRNP;CTNNB1;MCL1
		Golgi-ER; endosome; exosome; molecule transport; ion transport (18 genes)	lysosomal transport (GO:0007041)	0.0273966	AP3M1;ZFYVE16;AP1G1;VPS4A;NAGPA;RHOB
			protein targeting to vacuole (GO:0006623)	0.0109494	AP3M1;ZFYVE16;VPS4A;NAGPA
			ubiquitin-dependent ERAD pathway (GO:0030433)	0.0104486	FOXRED2;PSMC1;SYVN1;UBE4A;HSP90B1;UBE2J1
			ERAD pathway (GO:0036503)	0.0114135	FOXRED2;SDF2L1;PSMC1;SYVN1;UBE4A;HSP90B1;UBE2J1
			regulation of vacuole organization (GO:0044088)	0.0271225	IFT88;TBC1D12;RAB5A
			Golgi vesicle budding (GO:0048194)	0.0377005	VAPA;VAPB
			protein targeting to lysosome (GO:0006622)	0.00316003	AP3M1;ZFYVE16;VPS4A;NAGPA
			protein localization to lysosome (GO:0061462)	0.0156268	AP3M1;ZFYVE16;VPS4A;NAGPA
		Signaling pathways; cytokines (5 genes)	negative regulation of cytokine-mediated signaling pathway (GO:0001960)	0.039384	OTUD4;NR1H3;IRAK3;TRAIP
			positive regulation of toll-like receptor 4 signaling pathway (GO:0034145)	0.030793	WDFY1;NR1H3
		Ubiquitination (42 genes)	protein K11-linked ubiquitination (GO:0070979)	0.0123916	CDC26;CDC16;ANAPC5;RNF4
			protein autoubiquitination (GO:0051865)	0.0201443	CNOT4;RNF13;UHRF2;BFAR;RNF4
			negative regulation of protein sumoylation (GO:0033234)	0.0377005	CTNNB1;RNF4
			negative regulation of ubiquitin-protein ligase activity involved in mitotic cell cycle (GO:0051436)	0.0258061	PSMB5;CDC26;PSMC1;CDC16;ANAPC5;PSMB8
			histone monoubiquitination (GO:0010390)	0.042777	RING1;WAC;CUL4B
			protein ubiquitination (GO:0016567)	0.00155523	RNF13;UHRF2;RNF4;BACH1;PSMB5;RNF111;FBXO9;ATG3;WSB1;SMURF2;USP22;SYVN1;NOSIP;UBE4A;BFAR;KLHDC8B;PJA2;PSMB8;CNOT4;RNF126;CDC34;KCTD10;PSMC1;WAC;RBCK1;FBXL7;PDZRN4;TRIM33;CUL4B
			negative regulation of ubiquitin protein ligase activity (GO:1904667)	0.00313126	RPL5;PSMB5;RPS7;CDC26;PSMC1;CDC16;ANAPC5;PSMB8
			regulation of ubiquitin protein ligase activity (GO:1904666)	0.00577897	RPL5;RPS7;CDC26;CDC16;ANAPC5
			negative regulation of protein ubiquitination involved in ubiquitin-dependent protein catabolic process (GO:2000059)	0.00553263	RPL5;RPS7;HIPK2
			ubiquitin-dependent protein catabolic process (GO:0006511)	0.00056506	SMURF2;VPS4A;SYVN1;UBE4A;BFAR;RNF4;PSMB8;RNF126;CDC34;PSMB5;KCTD10;CDC26;PSMC1;TOLLIP;CDC16;CTNNB1;ANAPC5;RBCK1;TBL1X;KCTD17;FBXL7;RNF111;CUL4B
			protein polyubiquitination (GO:0000209)	0.00175254	WSB1;SMURF2;SYVN1;UBE4A;ZFP91;BFAR;RNF4;PSMB8;RNF126;CDC34;PSMB5;CDC26;PSMC1;CDC16;ANAPC5;RBCK1;FBXL7;RNF111;FBXO9
		Apoptosis; cell death (4 genes)	positive regulation of mitochondrial membrane permeability involved in apoptotic process (GO:1902110)	0.030793	ATF2;RHOT1
			removal of superoxide radicals (GO:0019430)	0.0377005	CCS;SOD3
		Cytoskeleton; cell adhesion; cell migration and motility (17 genes)	adherens junction assembly (GO:0034333)	0.0244539	CTNNB1;VCL
			intraciliary transport involved in cilium assembly (GO:0035735)	0.039384	IFT52;IFT88;WDR60;DYNLRB1
			actin cytoskeleton reorganization (GO:0031532)	0.0131781	MKLN1;CXADR;CAPN10;GAB1;RICTOR;RAC1
			regulation of dendritic spine maintenance (GO:1902950)	0.0244539	PRNP;APOE
			positive regulation of cellular component movement (GO:0051272)	0.0306883	ACTN4;PHPT1;NTN1
		Energy; glicolysis (3 genes)	glycosphingolipid catabolic process (GO:0046479)	0.00154741	NEU4;NEU1;GLA
		Cell signaling; transcription; translation; metabolism (229 genes)	lamellipodium assembly (GO:0030032)	0.0385181	ARFIP2;RAC1;VCL
			organelle transport along microtubule (GO:0072384)	0.0174253	ARHGAP21;RHOT1;MAP1S;TRAK2
			negative regulation of amino acid transport (GO:0051956)	0.0187273	ARL6IP5;STK39
			regulation of mitochondrial membrane permeability involved in apoptotic process (GO:1902108)	0.0244539	ATF2;THEM4
			regulation of organelle assembly (GO:1902115)	0.0171297	ATG3;IFT88;TBC1D12;RNF4;RAB5A
			cellular protein metabolic process (GO:0044267)	0.0202187	ATG3;RPL5;RPS7;MRPS14;MRPS11;MRPL27;PSEN2;TNC;NAGPA;MRPS6;ZDHHC2;GSPT1;HSP90B1;MRPL55;MRPL41;RSL1D1;CDC34;HIST1H3A;CALU;APOE;HARS;LTA4H;MRPL9;RPS10
			protein modification by small protein conjugation (GO:0032446)	0.0284912	ATG3;SMURF2;UHRF2;ATG10;SYVN1;NOSIP;KLHDC8B;RNF4;BACH1;PJA2;CNOT4;CDC34;KCTD10;WAC;FBXL7;PDZRN4;RNF111;TRIM33;CUL4B;FBXO9
			regulation of plasma membrane bounded cell projection assembly (GO:0120032)	0.00807645	ATG3;TRPM2;IFT88;RAC1;RAB5A
			antigen processing and presentation of peptide antigen via MHC class I (GO:0002474)	0.000243975	BCAP31;SEC24B;HLA-B;HLA-C;HLA-A;HLA-F
			cellular protein modification process (GO:0006464)	0.0166342	BRSK1;STK39;TNC;PTPN21;NAGPA;HSP90B1;LCE1A;PORCN;PSMB5;FASTK;MKNK1;AKT3;MKNK2;APOE;NEK3;MAP3K6;MAPK6;FBXO9;SRPK2;ATG3;DUSP2;WSB1;NEK6;ATG10;B3GALT4;PPP2R5A;IRAK3;PPP2R3A;PTPN12;DUSP26;PTPN13;PSMB8;HIPK2;CDC34;RPS6KB1;CCNE1;COPS2;PSMC1;CALU;PHPT1;RAB5A;FBXL7;CUL4B;PTPN3
			cellular response to superoxide (GO:0071451)	0.0377005	CCS;SOD3
			inner mitochondrial membrane organization (GO:0007007)	0.0283137	CHCHD6;TIMM13;ATP5I;ATP5J2
			morphogenesis of an endothelium (GO:0003159)	0.0187273	CTNNB1;RHOB
			transepithelial transport (GO:0070633)	0.030793	CXADR;RHCG
			regulation of nitric-oxide synthase activity (GO:0050999)	0.00577897	DHFR;LYPLA1;NOSIP;APOE;GLA
			regulation of transcription involved in G1/S transition of mitotic cell cycle (GO:0000083)	0.00962003	DHFR;RB1;CCNE1;BACH1
			G1/S transition of mitotic cell cycle (GO:0000082)	0.00630183	DHFR;RB1;PLK3;CDC34;RPS6KB1;CCNE1;BACH1;GSPT1;CUL4B
			protein dephosphorylation (GO:0006470)	0.0182855	DUSP2;PPP2R5A;PTPN21;PPP2R3A;PTPN12;DUSP26;PHPT1;PTPN13;PTPN3
			translational elongation (GO:0006414)	0.000514032	EFTUD2;MRPL41;MRPL53;MRPS14;MRPS11;MRPL27;MRPL17;MRPL9;AURKAIP1;MRPS6;MRPL55
			monocarboxylic acid transport (GO:0015718)	0.0271663	FABP6;SLC10A3;SLC16A2;SLC16A3;SLC27A5
			regulation of substrate adhesion-dependent cell spreading (GO:1900024)	0.0424856	FBLN1;ACTN4;RAC1;CRKL
			positive regulation of ATPase activity (GO:0032781)	0.0258775	GABARAPL2;MYL3;SETMAR;PFN1
			negative regulation of proteolysis involved in cellular protein catabolic process (GO:1903051)	0.00316003	GABARAPL2;RPL5;RPS7;HIPK2
			triglyceride biosynthetic process (GO:0019432)	0.0237918	GK;LPIN1;PCK2
			regulation of skeletal muscle cell differentiation (GO:2001014)	0.0377005	GPC1;NR1D2
			antigen processing and presentation of exogenous peptide antigen via MHC class I, TAP-independent (GO:0002480)	0.000176007	HLA-B;HLA-C;HLA-A;HLA-F
			regulation of small GTPase mediated signal transduction (GO:0051056)	0.0345787	INPP5B;ARHGAP21;RHOT1;RASGRF2;RAC1;MYO9A;RHOQ;ARHGAP23;RHOB
			lipoprotein catabolic process (GO:0042159)	0.0187273	LYPLA1;APOE
			regulation of mitotic cell cycle (GO:0007346)	0.0376786	MAP2K3;RB1;SLK;RPS6KB1;NEK6;USP22;CDC16;STK39;FSD1;PTPN3
			mitochondrial translation (GO:0032543)	0.000602886	MRPL41;MRPL53;MRPS14;MRPS11;MRPL27;MRPL17;HARS;MRPL9;AURKAIP1;MRPS6;MRPL55
			translational termination (GO:0006415)	5.32451e-05	MRPL41;MRPL53;MRPS14;MRPS11;MRPL27;MRPL17;MRPL9;ABCE1;AURKAIP1;MRPS6;GSPT1;MRPL55
			mitochondrial translational elongation (GO:0070125)	0.000443684	MRPL41;MRPL53;MRPS14;MRPS11;MRPL27;MRPL17;MRPL9;AURKAIP1;MRPS6;MRPL55
			mitochondrial translational termination (GO:0070126)	0.000531648	MRPL41;MRPL53;MRPS14;MRPS11;MRPL27;MRPL17;MRPL9;AURKAIP1;MRPS6;MRPL55
			cellular response to DNA damage stimulus (GO:0006974)	0.0330558	MUS81;ATF2;BRSK1;PLK3;USP47;RTEL1;USP16;NUDT1;SMC6;BACH1;RECQL4;CHCHD6;TIPRL;WAC;RAD54L;CUL4B;MCL1
			DNA catabolic process (GO:0006308)	0.0178383	MUS81;ENDOG;SETMAR
			DNA catabolic process, endonucleolytic (GO:0000737)	0.0344876	MUS81;ENDOG;SETMAR
			replication fork processing (GO:0031297)	0.0156268	MUS81;RTEL1;THOC1;SETMAR
			DNA-dependent DNA replication maintenance of fidelity (GO:0045005)	0.0258775	MUS81;RTEL1;THOC1;SETMAR
			regulation of cellular protein metabolic process (GO:0032268)	0.0217736	NANOS3;NOLC1;NR1H3;RBM4B;APOE
			oligosaccharide catabolic process (GO:0009313)	0.0377005	NEU4;NEU1
			ganglioside metabolic process (GO:0001573)	0.0128252	NEU4;NEU1;B3GALT4
			ceramide catabolic process (GO:0046514)	0.0042481	NEU4;NEU1;GLA
			negative regulation of monooxygenase activity (GO:0032769)	0.030793	NOSIP;GLA
			regulation of hydrogen peroxide metabolic process (GO:0010310)	0.0187273	NOXO1;RAC1
			dephosphorylation (GO:0016311)	0.00200789	NT5C;DUSP23;DUSP2;PPP2R5A;PTPN21;PPP2R3A;PTPN12;DUSP26;PHPT1;PTPN13;PTPN3
			pyrimidine nucleoside catabolic process (GO:0046135)	0.00553263	NT5C;NT5M;UPP1
			nucleoside catabolic process (GO:0009164)	0.00702572	NT5C;NT5M;UPP1
			pyrimidine-containing compound catabolic process (GO:0072529)	0.0106664	NT5C;NT5M;UPP1
			pyrimidine nucleoside metabolic process (GO:0006213)	0.0128252	NT5C;NT5M;UPP1
			purine-containing compound catabolic process (GO:0072523)	0.0106664	NT5C;NUDT1;ITPA
			purine nucleotide catabolic process (GO:0006195)	0.0106664	NT5C;NUDT1;ITPA
			nucleotide catabolic process (GO:0009166)	0.0178383	NT5C;NUDT1;ITPA
			purine nucleotide metabolic process (GO:0006163)	0.0271225	NT5C;NUDT1;ITPA
			pyrimidine deoxyribonucleotide catabolic process (GO:0009223)	0.00702572	NT5C;SMUG1;NT5M
			Cdc42 protein signal transduction (GO:0032488)	0.0377005	NTN1;RHOQ
			positive regulation by host of viral process (GO:0044794)	0.00553263	PC;VAPA;APOE
			positive regulation of viral release from host cell (GO:1902188)	0.0128252	PC;VAPA;VPS4A
			short-chain fatty acid catabolic process (GO:0019626)	0.030793	PCCA;PCK2
			cytoplasmic microtubule organization (GO:0031122)	0.0185968	PLK3;SLK;VPS4A;FSD1;CAMSAP1
			cholesterol biosynthetic process (GO:0006695)	0.0258775	PMVK;APOE;HSD17B7;LSS
			secondary alcohol biosynthetic process (GO:1902653)	0.0283137	PMVK;APOE;HSD17B7;LSS
			sterol biosynthetic process (GO:0016126)	0.039384	PMVK;APOE;HSD17B7;LSS
			lipoprotein biosynthetic process (GO:0042158)	0.0377005	PORCN;ATG10
			negative regulation of protein localization to plasma membrane (GO:1903077)	0.0237918	PPFIA1;PPP2R5A;RHOQ
			negative regulation of protein localization to cell periphery (GO:1904376)	0.0237918	PPFIA1;PPP2R5A;RHOQ
			negative regulation of protein localization to membrane (GO:1905476)	0.042777	PPFIA1;PPP2R5A;RHOQ
			negative regulation of activated T cell proliferation (GO:0046007)	0.030793	PRNP;BTN2A2
			regulation of ubiquitin-protein ligase activity involved in mitotic cell cycle (GO:0051439)	0.0273966	PSMB5;CDC26;PSMC1;CDC16;ANAPC5;PSMB8
			positive regulation of ubiquitin-protein ligase activity involved in regulation of mitotic cell cycle transition (GO:0051437)	0.0344015	PSMB5;CDC26;PSMC1;CDC16;ANAPC5;PSMB8
			anaphase-promoting complex-dependent catabolic process (GO:0031145)	0.0403503	PSMB5;CDC26;PSMC1;CDC16;ANAPC5;PSMB8
			positive regulation of mitotic sister chromatid separation (GO:1901970)	0.0244539	RB1;ANAPC5
			positive regulation of metaphase/anaphase transition of cell cycle (GO:1902101)	0.0244539	RB1;ANAPC5
			positive regulation of mitotic metaphase/anaphase transition (GO:0045842)	0.030793	RB1;ANAPC5
			regulation of cellular macromolecule biosynthetic process (GO:2000112)	0.0283243	RB1;ATF2;IGSF1;NOLC1;RBM4B;PRDM2;AHR;BACH1;RELA;ZNF83;HIVEP1;ZNF207;ZNF585B;ZNF146;KLRG1;ZNF583;PRMT1;NANOS3;STAT3;ZNF181;NR1D2;GLRX2;ZNF219;ZNF317;PPIE;ZNF415;NANOG;SLC2A4RG;ZNF135
			regulation of nucleic acid-templated transcription (GO:1903506)	0.029595	RB1;ATF2;IGSF1;PRDM2;AHR;BACH1;RELA;ZNF83;HIVEP1;ZNF207;ZNF585B;ZNF146;KLRG1;ZNF583;PRMT1;STAT3;ZNF181;NR1D2;ACTN4;GLRX2;COPS2;ZNF219;ZNF317;PPIE;ZNF415;NANOG;SLC2A4RG;ZNF135
			androgen receptor signaling pathway (GO:0030521)	0.00167697	RB1;CCNE1;AKR1B1;CTNNB1;ARID1A;RNF4
			intracellular steroid hormone receptor signaling pathway (GO:0030518)	0.0187735	RB1;CCNE1;AKR1B1;CTNNB1;ARID1A;RNF4
			regulation of mitotic metaphase/anaphase transition (GO:0030071)	0.0128252	RB1;NEK6;ANAPC5
			cell cycle G1/S phase transition (GO:0044843)	0.027481	RB1;PLK3;CDC34;RPS6KB1;CCNE1;GSPT1;CUL4B
			negative regulation of mitotic cell cycle phase transition (GO:1901991)	0.0403503	RB1;USP47;PSMB5;PSMC1;FBXL7;PSMB8
			establishment of mitochondrion localization, microtubule-mediated (GO:0034643)	0.0187273	RHOT1;MAP1S
			protein localization to cell surface (GO:0034394)	0.0344876	RIC3;CTNNB1;VCL
			modification-dependent protein catabolic process (GO:0019941)	0.0359344	RNF126;CDC34;SMURF2;KCTD10;TOLLIP;SYVN1;UBE4A;BFAR;FBXL7
			protein K48-linked ubiquitination (GO:0070936)	0.0185968	RNF126;CDC34;SYVN1;BFAR;RNF4
			protein K63-linked ubiquitination (GO:0070534)	0.0308817	RNF126;ZFP91;BFAR;RNF4
			cellular macromolecule biosynthetic process (GO:0034645)	0.0131957	RPL5;GTF3C3;SMARCD3;RPS7;MRPS14;MRPS11;MRPL27;AKR1B1;MRPS6;GSPT1;MRPL55;EFTUD2;MRPL41;RECQL4;RSL1D1;ZNF219;NT5M;HARS;MRPL9;RPS10
			gene expression (GO:0010467)	0.0378957	RPL5;GTF3C3;SMARCD3;RPS7;MRPS14;MRPS11;MRPL27;THOC1;AKR1B1;MRPS6;GSPT1;MRPL55;MRPL41;RSL1D1;ALKBH5;ZNF219;HARS;MRPL9;RPS10;RBM5
			translation (GO:0006412)	0.00721778	RPL5;RPS7;MRPS14;MRPS11;MRPL27;MRPS6;GSPT1;MRPL55;EFTUD2;MRPL41;RSL1D1;HARS;MRPL9;ABCE1;RPS10
			peptide biosynthetic process (GO:0043043)	0.00371261	RPL5;RPS7;MRPS14;MRPS11;MRPL27;MRPS6;GSPT1;MRPL55;MRPL41;RSL1D1;HARS;MRPL9;RPS10
			regulation of cellular senescence (GO:2000772)	0.042777	RSL1D1;NEK6;AKT3
			regulation of cellular response to transforming growth factor beta stimulus (GO:1903844)	0.020697	SMURF2;LTBP4;TRIM33
			proteasomal protein catabolic process (GO:0010498)	0.000205313	SMURF2;SYVN1;BFAR;RNF4;PSMB8;RNF126;CDC34;PSMB5;KCTD10;CDC26;PSMC1;CDC16;CTNNB1;ANAPC5;RBCK1;TBL1X;KCTD17;RNF111;CUL4B
			proteasome-mediated ubiquitin-dependent protein catabolic process (GO:0043161)	1.96386e-05	SMURF2;SYVN1;UBE4A;BFAR;RNF4;PSMB8;HSP90B1;UBE2J1;FOXRED2;RNF126;CDC34;PSMB5;KCTD10;CDC26;PSMC1;CDC16;CTNNB1;ANAPC5;RBCK1;TBL1X;KCTD17;FBXL7;RNF111;FBXO9
			phosphorylation (GO:0016310)	0.038413	SRPK2;BRSK1;GK;NEK6;STAT3;STK39;IRAK3;HIPK2;RPS6KB1;CCNE1;FASTK;MKNK1;TOLLIP;AKT3;MKNK2;UQCRC1;NEK3;MAP3K6;MAPK6
			nuclear body organization (GO:0030575)	0.0244539	SRPK2;HIPK2
			positive regulation of viral genome replication (GO:0045070)	0.00303716	SRPK2;STAU1;VAPA;VAPB;PPIE
			positive regulation of viral life cycle (GO:1903902)	0.0131942	SRPK2;STAU1;VAPB;VPS4A;PPIE
			cellular response to organonitrogen compound (GO:0071417)	0.0351717	TRPM2;CTNNA1;CTNNB1;AHR;RELA;RYR3;HSP90B1
			cellular response to organic cyclic compound (GO:0071407)	0.0283268	TRPM2;RIOK3;CTNNA1;AKR1B1;CTNNB1;AHR;RELA;RYR3;HSP90B1
			cellular response to purine-containing compound (GO:0071415)	0.030793	TRPM2;RYR3
			zinc II ion transmembrane transport (GO:0071577)	0.0385181	TRPM2;SLC39A4;SLC39A3
			negative regulation of G2/M transition of mitotic cell cycle (GO:0010972)	0.0141891	USP47;PSMB5;PSMC1;VPS4A;FBXL7;PSMB8
			antigen processing and presentation of exogenous peptide antigen via MHC class I, TAP-dependent (GO:0002479)	0.00265955	VAMP8;PSMB5;PSMC1;HLA-B;HLA-C;HLA-A;HLA-F;PSMB8
			antigen processing and presentation of exogenous peptide antigen via MHC class I (GO:0042590)	0.00339027	VAMP8;PSMB5;PSMC1;HLA-B;HLA-C;HLA-A;HLA-F;PSMB8
			regulation of protein localization to cell periphery (GO:1904375)	0.00702572	VAMP8;VPS4A;AKR1B1
			regulation of protein localization to membrane (GO:1905475)	0.0178383	VAMP8;VPS4A;AKR1B1
			regulation of protein localization to plasma membrane (GO:1903076)	0.0200607	VAMP8;VPS4A;PPFIA1;AKR1B1;PPP2R5A;RHOQ
			modification by symbiont of host morphology or physiology (GO:0044003)	0.0244539	VAPB;HIPK2

## Sheet: Suppl_Datasheet_S1-3_Blue
Supplementary Datasheet S1. Blue module (820 genes), highly and positively correlated with early IPI, GCL3, and severe executive function impairment; and highly and negatively correlated with GCD1.
Number of genes
Over-represented (p<0.05)	Selected-terms	Molecular and cellular processes	Biological processes terms (GO)	p-value	Genes
383 (47%)	257 (67%; 31%)	Neuron; glia; axon; myelination; excitability; synapse (48 genes)	excitatory postsynaptic potential (GO:0060079)	0.00106108	GSK3B;MPP2;GRID2;GRIN2A;GSK3A
			neuron projection morphogenesis (GO:0048812)	0.00312118	NTNG1;APP;BRSK2;DTNBP1;LRP4;LRFN3;PAK1;ALCAM;STK25;BTBD3;DVL1;TAOK2;TMEM106B;CTNNA2;MAP4K4
			cell morphogenesis involved in neuron differentiation (GO:0048667)	0.00688392	LRFN3;NTNG1;APP;BRSK2;BTBD3;DVL1;TAOK2;LRP4;TMEM106B;CTNNA2
			dendrite morphogenesis (GO:0048813)	0.0104688	BTBD3;DVL1;LRP4;TMEM106B;CTNNA2
			regulation of postsynaptic membrane potential (GO:0060078)	0.0118693	GSK3B;MPP2;GRID2;GRIN2A;GSK3A
			axonal transport (GO:0098930)	0.0168195	FXR1;KIF3B;DTNBP1;KIF1B;PAFAH1B1
			regulation of synapse organization (GO:0050807)	0.0216056	FXR1;CTNNA2;PDLIM5
			neuron remodeling (GO:0016322)	0.0307373	FARP2;APP
			neuron development (GO:0048666)	0.0364981	FXR1;LGI1;LYN;SKI;APP;GSK3B;TOR1A;DTNBP1;PPT1;USH1C;RUNX1
			regulation of microglial cell activation (GO:1903978)	0.0398851	APP;LDLR
			axonogenesis (GO:0007409)	0.043241	LGI1;NTNG1;APP;BRSK2;SHC1;USP33;FRS2;PTPN11;PIK3R1;GFRA2;LRFN3;EFNB1;TAOK2;FYN;CTNNA2
			regulation of sprouting angiogenesis (GO:1903670)	0.00106108	TMEM2;PDPK1;FGF1;SYNJ2BP;KLF2
			anterograde axonal transport (GO:0008089)	0.040584	FXR1;KIF3B;DTNBP1;KIF1B
		Golgi-ER; endosome; exosome; molecule transport; ion transport (22 genes)	ERAD pathway (GO:0036503)	0.0144453	BRSK2;TOR1A;AMFR;DERL1;UBE4B;STT3B;DZIP3;RNF121
			ubiquitin-dependent ERAD pathway (GO:0030433)	0.0333173	AMFR;DERL1;UBE4B;STT3B;DZIP3;RNF121
			positive regulation of endocytosis (GO:0045807)	0.0168008	TUB;PPT1;GAS6;BICD1;CBLL1;LDLR;SNCA
			regulation of endocytosis (GO:0030100)	0.0243155	SYK;BMP2K;PACSIN3;STON2;CBLL1;LDLR;SNCA
			posttranslational protein targeting to endoplasmic reticulum membrane (GO:0006620)	0.0398851	CHMP4B;HYOU1
		Signaling pathways; cytokines (58 genes)	toll-like receptor 3 signaling pathway (GO:0034138)	0.00663743	COLEC12;RIPK1;TLR3
			response to cytokine (GO:0034097)	0.011984	JUN;REL;CHI3L1;EIF2AK2;PTPN11;RIPK1;IL6ST;PTPN4;IL6R;DDOST;PTPN2;SNCA
			negative regulation of I-kappaB kinase/NF-kappaB signaling (GO:0043124)	0.0132026	PPM1A;TLE1;G3BP2;RIPK1;RORA;ZMYND11
			positive regulation of NIK/NF-kappaB signaling (GO:1901224)	0.0150404	APP;CARD10;CHI3L1;EIF2AK2;TLR3
			interleukin-6-mediated signaling pathway (GO:0070102)	0.0216056	PTPN11;IL6ST;IL6R
			positive regulation of interleukin-4 production (GO:0032753)	0.0257977	CD86;CEBPB;ZP3
			regulation of stress-activated MAPK cascade (GO:0032872)	0.0277955	STK25;TAOK1;TAOK2;EIF2AK2;MAP4K4
			activation of NF-kappaB-inducing kinase activity (GO:0007250)	0.0303928	CARD10;CHI3L1;TLR3
			negative regulation of response to interferon-gamma (GO:0060331)	0.0307373	PARP14;PTPN2
			negative regulation of interferon-gamma-mediated signaling pathway (GO:0060336)	0.0307373	PARP14;PTPN2
			regulation of cytokine-mediated signaling pathway (GO:0001959)	0.0331322	SYK;SPPL2A;PTPN11;RIPK1;GAS6;PTPN2;PIAS1;RUNX1
			activation of JUN kinase activity (GO:0007257)	0.0366592	MAP4K1;SPAG9;TAOK1;RIPK1
			regulation of chemokine production (GO:0032642)	0.0407771	EIF2AK2;IL6R;TLR3
			regulation of tyrosine phosphorylation of STAT protein (GO:0042509)	0.0410689	LYN;ERBB4;IL6ST;PARP14;IL6R;PTPN2
			stress-activated protein kinase signaling cascade (GO:0031098)	0.00239458	MAP4K1;PAK1;FBXW11;STK25;TAOK1;TAOK2;NEK1;PAK2;MAP4K4
			regulation of Wnt signaling pathway (GO:0030111)	0.00548696	SKI;APP;MACF1;PPM1A;SFRP4;TLE1;CSNK2A1;DVL1;NLK;LRP6;RUNX1
			Wnt signaling pathway (GO:0016055)	0.014929	CSNK1G3;GSK3B;PPM1A;SFRP4;PTK7;TNKS;DVL1;LRP4;LRP6;WNT4
			positive regulation of Wnt signaling pathway (GO:0030177)	0.0306444	SKI;MACF1;PPM1A;SFRP4;CSNK2A1;PSMD4;TNKS;DVL1;RUVBL1;LRP6;WNT4
		Ubiquitination (38 genes)	protein ubiquitination (GO:0016567)	0.00625397	TNKS;UBE2D3;DERL1;FBXO25;BCL10;UBR1;NPEPPS;PSMD4;BTBD3;ARIH1;RNF44;USP7;CRBN;KLHL25;FBXW11;KLHL26;AMFR;FBXO15;UBE4B;BTBD6;KLHL24;FBXW2;FBXO31;MIB1;KBTBD3;KBTBD4;GAN;KLHL8;PEX5;UBE2O;CBLL1;THOP1;DZIP3
			proteasome-mediated ubiquitin-dependent protein catabolic process (GO:0043161)	0.0178121	GSK3B;GSK3A;RNF44;CRBN;FBXW11;AMFR;UBE2D3;DERL1;FBXO15;UBE4B;BTBD6;UBR1;FBXO31;KBTBD4;PSMD4;BTBD3;BUB3;STT3B;DZIP3;RNF121
		Apoptosis; cell death (20 genes)	extrinsic apoptotic signaling pathway (GO:0097191)	0.0210772	GSK3B;GSK3A;PDPK1;RIPK1;BID;IL6R;TLR3
			positive regulation of extrinsic apoptotic signaling pathway (GO:2001238)	0.0294951	RIPK1;BCL10;BID;PAK2
			regulation of mitochondrial outer membrane permeabilization involved in apoptotic signaling pathway (GO:1901028)	0.0353877	GSK3B;GSK3A;BID
			regulation of monooxygenase activity (GO:0032768)	0.0154929	HSP90AA1;POR;ZDHHC21;SNCA
			cellular response to decreased oxygen levels (GO:0036294)	0.0168008	BNIP3L;NPEPPS;HMOX1;HYOU1;RORA;FMN2;CPEB4
		Cytoskeleton; cell adhesion; cell migration and motility (54 genes)	regulation of cell adhesion mediated by integrin (GO:0033628)	0.0080152	LYN;MUC1;SYK;PDE3B;PTPN11
			actin cytoskeleton reorganization (GO:0031532)	0.013177	FARP2;BRSK2;PAK1;PARVG;PTK7;DTNBP1;PARVA
			regulation of microtubule cytoskeleton organization (GO:0070507)	0.0154929	GSK3B;TAOK1;BICD1;BICD2
			negative regulation of cell adhesion (GO:0007162)	0.0181512	MUC1;PODXL;ARHGDIA;PDE3B;ADAM22;TGFBI;CBLL1
			cilium assembly (GO:0060271)	0.0297191	SEPT10;HSP90AA1;IFT172;IFT80;PARVA;CCDC28B;KIF27;CDC14B;TTBK2;ABLIM3;KIF3B;TTC21B;NPHP1;WDR5;NEK1;DZIP1;CDK5RAP2;PAFAH1B1;SDCCAG8
			cytoskeleton organization (GO:0007010)	0.036153	CECR2;FGD4;ZMYM2;PALLD;ZMYM5;PACSIN3;BRWD1;LARP4;PDZD8;SYNE1
			regulation of cytoskeleton organization (GO:0051493)	0.0434042	GSK3B;CLIC4;TAOK1;TAOK2;BICD1;RND3;BICD2;RHOBTB2
		Epigenetic processes (7 genes)	regulation of histone deacetylation (GO:0031063)	0.0114458	CAMK2D;ZNHIT1;CTBP1
			negative regulation of histone acetylation (GO:0035067)	0.0114458	ZNF451;CTBP1;SNCA
			negative regulation of histone modification (GO:0031057)	0.0144323	H2AFY;CTBP1;SNCA
		Energy; glicolysis (10 genes)	nucleotide-sugar biosynthetic process (GO:0009226)	0.00803945	PMM1;GFPT2;PGM3;NANS
			protein N-linked glycosylation (GO:0006487)	0.0106987	ST6GAL2;PMM1;GFPT2;MAN1C1;PGM3;ST3GAL5;STT3B;DDOST
		Cell signaling; transcription; translation; metabolism (126 genes)	protein phosphorylation (GO:0006468)	2.70343e-05	APP;GSK3B;BRSK2;CAMK2D;GSK3A;SMG1;CTBP1;TNKS;PDGFB;NLK;TTBK2;PAK1;PRDX4;ERBB4;NEK1;FYN;PIM3;RIPK1;PAK2;PRKACB;MAP4K4;LYN;MAP4K1;CSNK1G3;CSNK2A1;SYK;DAPK1;PDPK1;EIF2AK2;BRAF;BCR;TGFBR3;STK25;TAOK1;TAOK2;BMP2K;ATM;GAS6;TLR3
			protein autophosphorylation (GO:0046777)	0.000116319	LYN;MAP4K1;GSK3B;CAMK2D;SMG1;SYK;DAPK1;PDPK1;EIF2AK2;PAK1;ERBB4;STK25;TAOK1;TAOK2;ATM;FYN;PIM3;RIPK1;PAK2
			phosphorylation (GO:0016310)	0.000314637	APP;GSK3B;BRSK2;CAMK2D;GSK3A;DGKD;UQCRB;CTBP1;PDGFB;NLK;PAK1;NEK1;FYN;PIM3;PAK2;PRKACB;MAP4K4;LYN;MAP4K1;CSNK2A1;SYK;DAPK1;PDPK1;EIF2AK2;BRAF;BCR;STK25;TAOK1;BMP2K;ATM;GAS6
			positive regulation of gene expression (GO:0010628)	0.000318361	CD86;APP;GSK3B;MESP1;GSK3A;SETD3;RORA;RORB;ZIC1;EPC1;ITGB8;CDK5RAP2;TLE1;H2AFY;PRMT2;FBXW11;RGMB;PIAS2;ZFP90;PIAS1;RUNX1;PPM1A;SFRP4;POLR1C;GAS6;PPARA;ZP3;TLR3;YAP1;SHC1;PDGFB;BCL10;PIK3R1;LRP6;TTN;FXR1;CAMK2N1;ERBB4;DVL1;TWISTNB;WNT4;ATF7IP;JUN;YTHDF1;DTNBP1;BRAF;LARP4;SMARCA2;KLF2;FUBP3;TCF4;NFE2L1
			activation of protein kinase activity (GO:0032147)	0.000671695	MAP4K1;CARD10;PDPK1;SHC1;PDGFB;EIF2AK2;ADCY2;FRS2;ADCY8;FGF1;PAK1;STK25;TAOK1;TAOK2;CHI3L1;NEK1;GAS6;PAK2;PRKACB;TLR3;MAP4K4
			regulation of cellular component organization (GO:0051128)	0.000687193	CAMK2D;HSP90AA1;PTPN11;STON2;TMEM97;LARP4;SOCS2;KIAA1109;NCLN;ZMYM2;ZMYM5;TAOK2;BMP2K;PACSIN3;PDZD8
			acyl-CoA biosynthetic process (GO:0071616)	0.0026655	SCD;SCD5;PPT1;ACSS1
			positive regulation of muscle hypertrophy (GO:0014742)	0.0026655	MTPN;CAMK2D;IL6ST;PDE9A
			peptidyl-serine phosphorylation (GO:0018105)	0.00274793	MAP4K1;CSNK1G3;GSK3B;CAMK2D;SMG1;PDPK1;TNKS;PDGFB;NLK;TTBK2;ATM;RIPK1;GAS6;PAK2
			regulation of protein metabolic process (GO:0051246)	0.00299125	APP;KBTBD4;MTPN;BTBD3;BTBD6;LDLR;KLF2;SSH1
			fatty acid derivative biosynthetic process (GO:1901570)	0.00306853	SCD;SCD5;PPT1;HMGCLL1;AACS
			outer mitochondrial membrane organization (GO:0007008)	0.00329398	HSP90AA1;HSPA4;TOMM22
			cellular protein modification process (GO:0006464)	0.00333788	APP;GSK3B;GSK3A;PIGT;NGLY1;UBE2D3;PPP2R2A;LOXL1;CDC14B;PSMD4;WDR5;NEK1;PIM3;PRKACB;MAP4K1;CSNK1G3;PPP1R12A;CSNK2A1;SYK;DAPK1;FBXW11;PDPK1;FBXO15;DDOST;FBXW2;BCR;DNAJC3;PPM1A;GAN;BMP2K;GAS6;BRSK2;CAMK2D;CTBP1;DCUN1D3;PDGFB;NLK;STYXL1;SOCS2;PPP2CB;PAK1;HLCS;FYN;ATG7;PAK2;MAP4K4;LYN;KLHL25;EIF2AK2;BRAF;BTBD6;FBXO31;SSH1;MSRA;STK25;TAOK1;ATM;STT3B;PTPN4
			intracellular lipid transport (GO:0032365)	0.00343978	ARV1;CPT1A;CPT2;SLC25A20
			positive regulation of cardiac muscle hypertrophy (GO:0010613)	0.00435383	MTPN;CAMK2D;IL6ST;PDE9A
			protein deacylation (GO:0035601)	0.00435383	HDAC10;PPT1;LYPLAL1;SIRT3
			regulation of microtubule-based process (GO:0032886)	0.0043577	GSK3B;MACF1;TAOK1;BICD1;BICD2
			negative regulation of organelle assembly (GO:1902116)	0.00512896	TCHP;TBC1D7;CHMP4B;SEC22B;CDK5RAP2
			positive regulation of nitrogen compound metabolic process (GO:0051173)	0.00541843	APP;MTPN;PDGFB;KLF2
			mRNA cis splicing, via spliceosome (GO:0045292)	0.00541843	RNF113A;PSIP1;SNRPC;WBP11
			positive regulation of nucleic acid-templated transcription (GO:1903508)	0.00557091	CD86;YAP1;MESP1;SETD3;SHC1;PDGFB;RORA;BCL10;RORB;LRP6;ERBB4;DVL1;ZIC1;EPC1;CDK5RAP2;WNT4;ATF7IP;JUN;PRMT2;FBXW11;RGMB;SMARCA2;KLF2;PIAS2;ZFP90;PIAS1;RUNX1;PPM1A;FUBP3;TCF4;PPARA;ZP3;NFE2L1
			positive regulation of protein catabolic process (GO:0045732)	0.00633301	GSK3B;GSK3A;HSP90AA1;CDKN1B;CSNK2A1;PACSIN3;PTTG1IP;SEC22B;ATG7
			regulation of cell cycle (GO:0051726)	0.00789285	MAP4K1;JUN;CDKN1B;CTBP1;PUM1;LRP6;TTC28;PAK1;CAMK2N1;STK25;TAOK1;TAOK2;ID4;NEK1;PIM3;PAK2;MAP4K4
			regulation of lipid metabolic process (GO:0019216)	0.00846925	NCOR2;CPT1A;GLIPR1;CPT2;H2AFY;HMGCS1;ME1;RORA;PPARA;CTGF
			protein oligomerization (GO:0051259)	0.00861599	COLEC12;MPP2;CAMK2D;CPSF6;DGKD;TOR1A;AMFR;DERL1;IGHMBP2;BCL10;TRIM4;CHMP4B;HMOX1;RIPK1;TMCC1;STX2;AASS
			negative regulation of gene expression (GO:0010629)	0.00892285	APP;MESP1;CDKN1B;HDAC10;CTBP1;SHC1;NAB1;PDGFB;RORB;FXR1;ANXA7;EPC1;ITGB8;ZNF587;WNT4;ATF7IP;SUZ12;JUN;CBX5;TLE1;ZGPAT;H2AFY;PRMT2;DAPK1;FBXW11;EIF2AK2;PARP14;SMARCA2;ZFP90;NCOR2;ZNF93;PSPC1;CRY2;ID4;REL;GAS6;PPARA;ZP3
			regulation of protein complex assembly (GO:0043254)	0.0106987	FARP2;GSK3B;HSP90AA1;KIF9;NCLN;EIF2AK2;PTPN11;STXBP6
			nucleus organization (GO:0006997)	0.0107935	NUP93;TOR1A;CHMP1B;PITPNB;CHMP4B;SYNE1
			regulation of cardiac muscle hypertrophy (GO:0010611)	0.0113767	MTPN;CAMK2D;IL6ST;PDE9A
			carnitine shuttle (GO:0006853)	0.0114458	CPT1A;CPT2;SLC25A20
			microtubule anchoring at microtubule organizing center (GO:0072393)	0.0114458	HOOK3;BICD1;BICD2
			fatty acid transmembrane transport (GO:1902001)	0.0114458	CPT1A;CPT2;SLC25A20
			relaxation of cardiac muscle (GO:0055119)	0.0114458	CHGA;CAMK2D;ATP1B1
			cellular response to sterol (GO:0036315)	0.0114458	INSIG1;RORA;LRP6
			positive regulation of posttranscriptional gene silencing (GO:0060148)	0.0114458	FXR1;DHX9;PUM1
			stimulatory C-type lectin receptor signaling pathway (GO:0002223)	0.0116492	LYN;MUC1;PAK1;PSMD4;SYK;FBXW11;PDPK1;FYN;BCL10;PAK2;PRKACB
			positive regulation of nucleocytoplasmic transport (GO:0046824)	0.0118693	GSK3B;CPSF6;DHX9;ZIC1;GAS6
			RNA secondary structure unwinding (GO:0010501)	0.0119554	DDX28;DDX6;DDX24;DHX9;DDX54;DDX52
			negative regulation of cellular macromolecule biosynthetic process (GO:2000113)	0.0125724	GSK3B;MESP1;GSK3A;CDKN1B;HDAC10;CTBP1;SHC1;NAB1;PDGFB;RORB;FXR1;EPC1;ZNF587;WNT4;ATF7IP;JUN;CBX5;TLE1;ZGPAT;PRMT2;DAPK1;FBXW11;EIF2AK2;SMARCA2;ZFP90;ZNF93;PSPC1;CRY2;ID4;GAS6;PPARA;ZP3
			protein targeting to membrane (GO:0006612)	0.013177	PEX19;ZDHHC20;PEX5;TAOK2;CHMP4B;SSR1;ZDHHC21
			innate immune response activating cell surface receptor signaling pathway (GO:0002220)	0.0138003	LYN;MUC1;PAK1;PSMD4;SYK;FBXW11;PDPK1;FYN;BCL10;PAK2;PRKACB
			protein modification by small protein conjugation (GO:0032446)	0.0139362	ZNF451;DCUN1D3;UBE2D3;DERL1;FBXO25;BCL10;UBR1;SUMO2;NUP88;ARIH1;RNF44;USP7;CRBN;KLHL25;FBXW11;KLHL26;KLHL24;PIAS2;MIB1;PIAS1;KBTBD3;NUP93;GAN;KLHL8;PEX5;CBLL1
			establishment of protein localization to organelle (GO:0072594)	0.0143157	NUP93;IPO11;PEX19;NUP88;NUTF2;PTTG1IP;HK2
			positive regulation of amyloid precursor protein catabolic process (GO:1902993)	0.0144323	LYN;APP;GSK3A
			signal transduction involved in G2 DNA damage checkpoint (GO:0072425)	0.0144323	ATM;BRCC3;CDC14B
			establishment of protein localization to mitochondrial membrane (GO:0090151)	0.0144323	HSP90AA1;HSPA4;TOMM22
			protein dephosphorylation (GO:0006470)	0.0145802	PPM1A;PPP2CB;PPP1R12A;FBXW11;PPP2R2A;PTPN11;PTPN4;PTPN2;STYXL1;CDC14B;SSH1
			regulation of translation (GO:0006417)	0.0153584	APP;DDX6;MTPN;YTHDF1;KLHL25;DAPK1;DHX9;EIF2AK2;LARP4;PUM1;FXR1;NUP93;NUP88;EIF4B;TNRC6A;PAIP1
			cellular response to peptide hormone stimulus (GO:0071375)	0.0158258	GSK3A;GOT1;PDPK1;DENND4C;PDE3B;ADCY2;PIK3R1;SORBS1;ADCY8;PRKACB
			cellular response to insulin stimulus (GO:0032869)	0.0158258	GSK3A;GOT1;CAV2;PDPK1;SHC1;DENND4C;PDE3B;PIK3R1;SORBS1;PTPN2
			regulation of glucose import in response to insulin stimulus (GO:2001273)	0.0178176	PTPN11;PIK3R1;SORBS1
			positive regulation of protein metabolic process (GO:0051247)	0.0180378	APP;GSK3B;MTPN;GSK3A;CDKN1B;CSNK2A1;SEC22B;ATG7;KLF2
			positive regulation of protein targeting to mitochondrion (GO:1903955)	0.0190652	NPEPPS;UGCG;GSK3A;LEPROT;ABLIM3;RUVBL1;UBE2D3;WBP11
			positive regulation of binding (GO:0051099)	0.0190652	SKI;APP;GSK3B;DHX9;AMFR;DDX11;USP33;DERL1
			proteasomal protein catabolic process (GO:0010498)	0.0191449	GSK3B;BRSK2;GSK3A;RNF44;CRBN;KLHL25;FBXW11;AMFR;UBE2D3;DERL1;FBXO15;UBE4B;BTBD6;KBTBD4;PSMD4;BTBD3;BUB3
			regulation of mitotic cell cycle (GO:0007346)	0.0193599	MAP4K1;APP;CDKN1B;CAV2;TTC28;PAK1;STK25;TAOK1;TAOK2;NEK1;PIM3;PAK2;MAP4K4
			negative regulation of binding (GO:0051100)	0.020368	GSK3B;JUN;PEX19;DDX11;USP33;DVL1;ID4;PDGFB
			negative regulation of cellular protein localization (GO:1903828)	0.0204388	GSK3B;LEPROT;H2AFY;TTBK2
			mitochondrion organization (GO:0007005)	0.0211444	BNIP3L;ACSS2;CAV2;FANCG;HK2;SIRT3;TOMM22;POLG2;CYCS;USP30;BID;NFE2L1;SLC25A36
			peptidyl-threonine phosphorylation (GO:0018107)	0.0226564	GSK3B;CAMK2D;GSK3A;CSNK2A1;PDPK1;TNKS;NLK
			mitotic DNA damage checkpoint (GO:0044773)	0.022976	MDC1;TAOK1;TAOK2;ORAOV1;FBXO31
			response to gamma radiation (GO:0010332)	0.0232356	YAP1;FANCD2;DCUN1D3;ATM
			positive regulation of intracellular protein transport (GO:0090316)	0.0237901	GSK3B;NPEPPS;UGCG;GSK3A;LEPROT;ABLIM3;RUVBL1;UBE2D3;ZIC1;FYN;GAS6;WBP11
			peptidyl-serine modification (GO:0018209)	0.0240476	MAP4K1;CSNK1G3;GSK3B;CAMK2D;SMG1;GALNT2;PDPK1;TNKS;PDGFB;TTBK2;ATM;GAS6;PAK2
			positive regulation of viral release from host cell (GO:1902188)	0.0257977	CAV2;CHMP4B;ZNF502
			fatty acid beta-oxidation using acyl-CoA dehydrogenase (GO:0033539)	0.0257977	ACADVL;ETFA;ACAD10
			positive regulation of cellular response to insulin stimulus (GO:1900078)	0.0257977	PTPN11;PIK3R1;SORBS1
			negative regulation of platelet-derived growth factor receptor signaling pathway (GO:0010642)	0.0257977	PDGFB;PTPN2;SNCA
			response to insulin (GO:0032868)	0.0278799	GSK3A;GOT1;PDPK1;DENND4C;PDE3B;PIK3R1;SORBS1
			negative regulation of nucleic acid-templated transcription (GO:1903507)	0.0280889	MESP1;CDKN1B;HDAC10;CTBP1;SHC1;NAB1;PDGFB;RORB;EPC1;ZNF587;WNT4;ATF7IP;JUN;CBX5;TLE1;ZGPAT;PRMT2;FBXW11;SMARCA2;ZFP90;ZNF93;PSPC1;CRY2;ID4;GAS6;PPARA;ZP3
			regulation of primary metabolic process (GO:0080090)	0.0292924	NCOR2;CPT1A;GLIPR1;CPT2;H2AFY;HMGCS1;PSMD4;ME1;PPARA;LDLR;CTGF
			positive regulation of fibroblast proliferation (GO:0048146)	0.0294951	DHX9;NDUFS4;PDGFB;GAS6
			regulation of cell morphogenesis (GO:0022604)	0.0294951	ZMYM2;ZMYM5;LARP4;PDZD8
			regulation of protein targeting to mitochondrion (GO:1903214)	0.029533	NPEPPS;UGCG;GSK3A;LEPROT;ABLIM3;RUVBL1;UBE2D3;WBP11
			regulation of steroid metabolic process (GO:0019218)	0.0303928	ACADVL;ARV1;RORA
			regulation of bicellular tight junction assembly (GO:2000810)	0.0303928	CLDN5;NPHP1;RUNX1
			activation of protein kinase A activity (GO:0034199)	0.0303928	ADCY2;ADCY8;PRKACB
			positive regulation of granulocyte differentiation (GO:0030854)	0.0307373	EVI2B;RUNX1
			peroxisomal membrane transport (GO:0015919)	0.0307373	PEX19;PEX5
			positive regulation of intracellular estrogen receptor signaling pathway (GO:0033148)	0.0307373	YAP1;PAK1
			protein repair (GO:0030091)	0.0307373	MSRA;MSRB2
			regulation of phosphatidylinositol biosynthetic process (GO:0010511)	0.0307373	PDGFB;ZP3
			positive regulation of RNA export from nucleus (GO:0046833)	0.0307373	CPSF6;DHX9
			mRNA 5'-splice site recognition (GO:0000395)	0.0307373	PSIP1;SNRPC
			positive regulation of nucleobase-containing compound transport (GO:0032241)	0.0307373	CPSF6;DHX9
			positive regulation of protein localization to centrosome (GO:1904781)	0.0307373	GSK3B;BICD1
			regulation of relaxation of cardiac muscle (GO:1901897)	0.0307373	CHGA;CAMK2D
			regulation of glomerular filtration (GO:0003093)	0.0307373	PDGFB;GAS6
			negative regulation of glycogen biosynthetic process (GO:0045719)	0.0307373	GSK3B;GSK3A
			gastrulation with mouth forming second (GO:0001702)	0.0307373	CRB2;LRP6
			peptidyl-serine autophosphorylation (GO:0036289)	0.0307373	ATM;RIPK1
			lipoprotein catabolic process (GO:0042159)	0.0307373	PPT1;LYPLAL1
			prepulse inhibition (GO:0060134)	0.0307373	GRID2;CTNNA2
			peptidyl-threonine modification (GO:0018210)	0.0312972	GSK3B;CAMK2D;GSK3A;CSNK2A1;GALNT2;PDPK1;TNKS;NLK
			positive regulation of cellular biosynthetic process (GO:0031328)	0.0321785	FXR1;HSP90AA1;YTHDF1;DHX9;SHC1;PDGFB;SORBS1;LARP4;LDLR;KLF2;PTPN2;SNCA
			negative regulation of lymphocyte proliferation (GO:0050672)	0.0329632	CD86;LYN;CEBPB;ATM
			protein transmembrane import into intracellular organelle (GO:0044743)	0.0332118	HSP90AA1;PEX19;HSPA4;PEX5;TOMM22
			response to unfolded protein (GO:0006986)	0.0332118	HSP90AA1;HSPA4;DERL1;HYOU1;STT3B
			negative regulation of kinase activity (GO:0033673)	0.035039	SOCS2;WWTR1;CDKN1B;CAMK2N1;PDPK1;DVL1;PAK2;LRP6
			negative regulation of cell development (GO:0010721)	0.0353877	GSK3B;GSK3A;HOOK3
			mitotic G2 DNA damage checkpoint (GO:0007095)	0.0353877	TAOK1;TAOK2;ATM
			posttranscriptional regulation of gene expression (GO:0010608)	0.0361491	APP;DDX6;MTPN;MATR3;PUM1
			regulation of transcription, DNA-templated (GO:0006355)	0.0361587	CD86;MESP1;CDKN1B;SETD3;ZNF493;HDAC10;NAB1;RORA;RORB;RPL6;TIAL1;ZMYM2;ZMYM5;RUVBL1;ZIC1;EPC1;ZNF600;CDK5RAP2;ZNF484;TLE1;ZGPAT;PRMT2;FBXW11;TSC22D3;ZNF160;RGMB;PIAS2;ZFP90;PIAS1;RUNX1;PPM1A;ZNF93;PSPC1;CRY2;GAS6;PPARA;ZMYND11;ZP3;JDP2;YAP1;CAMK2D;CEBPB;ZNF395;CTBP1;DHX9;SHC1;TSHZ1;PDGFB;FOXK1;BCL10;NLK;LRP6;TCEAL4;ERBB4;TTC21B;DVL1;ZNF226;ZNF587;WNT4;ATF7IP;SUZ12;TRAPPC2;WWTR1;JUN;CBX5;ZNF182;ZNF…
			nuclear envelope organization (GO:0006998)	0.0366592	NUP93;TOR1A;TMEM43;CHMP4B
			activation of protein kinase B activity (GO:0032148)	0.0366592	PDPK1;PDGFB;FGF1;GAS6
			negative regulation of secretion by cell (GO:1903531)	0.0366592	CHGA;STXBP6;SNCA;VAMP3
			negative regulation of protein kinase activity (GO:0006469)	0.0369228	SOCS2;WWTR1;CDKN1B;H2AFY;CAMK2N1;PDPK1;DVL1;PAK2;LRP6
			positive regulation of macromolecule metabolic process (GO:0010604)	0.0371212	APP;GSK3B;MTPN;GSK3A;TLE1;DTNBP1;PDGFB;BRAF;KLF2;TTN;SFRP4;FUBP3;CAMK2N1;ITGB8;GAS6;TLR3;SNCA;VAMP3
			positive regulation of protein kinase B signaling (GO:0051897)	0.0378407	CD86;ERBB4;PDGFB;CHI3L1;FRS2;FYN;PTPN11;PIK3R1;FGF1;GAS6
			positive regulation of protein binding (GO:0032092)	0.0383697	APP;GSK3B;PPP2CB;AMFR;USP33;DERL1
			positive regulation of establishment of protein localization to mitochondrion (GO:1903749)	0.0387843	NPEPPS;UGCG;GSK3A;LEPROT;ABLIM3;RUVBL1;UBE2D3;BID;WBP11
			positive regulation of mitochondrion organization (GO:0010822)	0.0395819	GSK3B;NPEPPS;UGCG;GSK3A;LEPROT;ABLIM3;RUVBL1;UBE2D3;BID;WBP11
			regulation of protein localization to centrosome (GO:1904779)	0.0398851	GSK3B;BICD1
			tRNA pseudouridine synthesis (GO:0031119)	0.0398851	PUS1;RPUSD3
			negative regulation of platelet-derived growth factor receptor-beta signaling pathway (GO:2000587)	0.0398851	PDGFB;PTPN2
			negative regulation of cell adhesion mediated by integrin (GO:0033629)	0.0398851	MUC1;PDE3B
			lysosomal lumen acidification (GO:0007042)	0.0398851	CCDC115;PPT1
			regulation of transcription involved in cell fate commitment (GO:0060850)	0.0398851	CEBPB;RORA
			negative regulation of cardiac muscle cell differentiation (GO:2000726)	0.0398851	GSK3A;FRS2
			regulation of NADP metabolic process (GO:1902031)	0.0398851	ME1;BPGM
			regulation of glycogen (starch) synthase activity (GO:2000465)	0.0398851	GSK3B;GSK3A
			regulation of microtubule binding (GO:1904526)	0.0398851	PPP2CB;TTBK2
			negative regulation of glycogen metabolic process (GO:0070874)	0.0398851	GSK3B;GSK3A
			G-quadruplex DNA unwinding (GO:0044806)	0.0398851	DHX9;DDX11
			regulation of protein tyrosine kinase activity (GO:0061097)	0.040584	APP;SHC1;PDGFB;GAS6
			protein destabilization (GO:0031648)	0.040584	NCLN;FBXW11;DERL1;SNCA
			respiratory electron transport chain (GO:0022904)	0.0412004	NDUFA9;UQCRB;NDUFS4;CYCS;ETFA;NDUFV3;SDHD;NDUFV1
			regulation of fibroblast proliferation (GO:0048145)	0.0424895	SKI;DHX9;NDUFS4;PDGFB;GAS6
			regulation of gene expression (GO:0010468)	0.0428578	APP;GSK3B;GSK3A;ZNF493;HDAC10;NAB1;RORA;RORB;RPL6;PRX;ANXA7;ITGB8;ZNF600;ZNF484;TLE1;H2AFY;PRMT2;TSC22D3;ZNF160;ATP1B1;SFRP4;ZNF93;PSPC1;MATR3;GAS6;ZMYND11;TLR3;CEBPB;ZNF395;DHX9;PDGFB;NLK;TTN;CAMK2N1;TDG;ZNF226;ZNF587;WNT4;SUZ12;TRAPPC2;WWTR1;ZNF182;DTNBP1;BRAF;PARP14;PUM1;SMARCA2;ZNF33A;FUBP3;ZNF37A;REL;ATM;ZNF136;ZNF354B
			positive regulation of catabolic process (GO:0009896)	0.043885	GSK3B;GSK3A;CDKN1B;CSNK2A1;SEC22B;ATG7
			protein trimerization (GO:0070206)	0.0447379	SKI;TRIM4;SLC1A2;WIZ
			G2 DNA damage checkpoint (GO:0031572)	0.0447379	TAOK1;TAOK2;BRCC3;CDC14B
			mitochondrial transmembrane transport (GO:1990542)	0.0447379	CPT1A;CPT2;SLC25A20;SLC25A36
			cellular response to amino acid stimulus (GO:0071230)	0.0447379	LARS;FYN;UBR1;CPEB4

[truncated: 8 more sheets: Suppl_Datasheet_S1-4Greenyellow, Suppl_Datasheet_S1-5_Red, Suppl_Datasheet_S1-6_Turquoise, Suppl_Datasheet_S1-7_Black, Suppl_Datasheet_S1-8_Brown, Suppl_Datasheet_S1-9_Purple, Suppl_Datasheet_S1-10_Green, Suppl_Datasheet_S1-11_Pink]
